# Supplementary material for: Diverse rhizospheric Bacillus are required for protection against a leaf pathogen
Source: ISME J. 2025 Jul 1;20(1):wraf134. doi: 10.1093/ismejo/wraf134 (PMC13235741; doi:10.1093/ismejo/wraf134)
Supplement: Supplementary-material_wraf134 [file supplementary-material_wraf134.zip]

Archive with 12 entries (12 files):
- S1.png
- S1_wraf134.png
- S2_wraf134_new.png
- S3_wraf134.png
- S4_wraf134.png
- S5ab_wraf134.png
- S6_wraf134.png
- S7_wraf134.png
- Supplementary dataset 1_wraf134.xlsx
- Supplementary dataset 2_wraf134.xlsx
- Supplementary dataset 3_wraf134.xlsx
- Supplementary dataset 4_wraf134.xlsx
