# Supplementary material for: Diverse rhizospheric Bacillus are required for protection against a leaf pathogen
Source: ISME J. 2025 Jul 1;20(1):wraf134. doi: 10.1093/ismejo/wraf134 (PMC13235741; doi:10.1093/ismejo/wraf134)
Supplement: Supplementary-material_wraf134 [file supplementary-material_wraf134.zip › Supplementary dataset 1_wraf134.xlsx]

## Sheet: Supplementary dataset 1
strain ID	IMG Genome ID	pylms	class	order	family	genus	CFU/mL
CL10	2579779165	Actinomycetota	Actinomycetota	Micrococcales	Microbacteriaceae	Microbacterium	650000000
CL11	2546825541	Pseudomonadota	Betaproteobacteria	Burkholderiales	Burkholderiaceae	Burkholderia	575000000
CL115	2639762527	Bacillota	Bacilli	Bacillales	Bacillaceae	Bacillus	25000000
CL117	2593339198	Bacillota	Bacilli	Bacillales	Paenibacillaceae	Paenibacillus	625000000
CL123	2636416068	Bacillota	Bacilli	Bacillales	Paenibacillaceae	Paenibacillus	725000000
CL126	2606217774	Pseudomonadota	Alphaproteobacteria	Rhizobiales	Methylobacteriaceae	Methylobacterium	2000000
CL12A	2639762578	Actinomycetota	Actinomycetota	Micrococcales	Microbacteriaceae	Microbacterium	17500000
CL13	2639762621	Bacillota	Bacilli	Bacillales	Bacillaceae	Bacillus	125000000
CL14	2643221508	Pseudomonadota	Betaproteobacteria	Burkholderiales	Comamonadaceae	Variovorax	175000000
CL147	2639762526	Actinomycetota	Actinomycetota	Micrococcales	Microbacteriaceae	Leifsonia	75000000
CL17	2563366719	Actinomycetota	Actinomycetota	Micrococcales	Microbacteriaceae	Curtobacterium	1100000000
CL18	2563366515	Actinomycetota	Actinomycetota	Streptomycetales	Streptomycetaceae	Streptomyces	30000
CL19	2579779168	Pseudomonadota	Alphaproteobacteria	Rhizobiales	Bradyrhizobiaceae	Bosea	300000000
CL2	2565956514	Pseudomonadota	Alphaproteobacteria	Rhizobiales	Brucellaceae	Ochrobactrum	800000000
CL20	2595698215	Actinomycetota	Actinomycetota	Micrococcales	Microbacteriaceae	Curtobacterium	1400000000
CL21	2558309150	Pseudomonadota	Betaproteobacteria	Burkholderiales	Burkholderiaceae	Ralstonia	10000000
CL25	2639762622	Bacillota	Bacilli	Bacillales	Bacillaceae	Bacillus	25000000
CL32	2643221509	Pseudomonadota	Alphaproteobacteria	Rhizobiales	Rhizobiaceae	Agrobacterium	425000000
CL33	2639762575	Pseudomonadota	Alphaproteobacteria	Rhizobiales	Phyllobacteriaceae	Phyllobacterium	400000000
CL4	2643221505	Pseudomonadota	Alphaproteobacteria	Caulobacterales	Caulobacteraceae	Brevundimonas	250000000
CL41	2529292583	Pseudomonadota	Alphaproteobacteria	Rhizobiales	Rhizobiaceae	Agrobacterium	675000000
CL52	2563366513	Bacillota	Bacilli	Bacillales	Paenibacillaceae	Paenibacillus	25000000
CL58	2556921015	Pseudomonadota	Gammaproteobacteria	Pseudomonadales	Pseudomonadaceae	Pseudomonas	325000000
CL63	2643221510	Actinomycetota	Actinomycetota	Micrococcales	Micrococcaceae	Arthrobacter	325000000
CL68	no genome/in-house UNC?	Actinomycetota	Actinomycetota	Micrococcales	Microbacteriaceae	Microbacterium	1250000000
CL71	2558860101	Pseudomonadota	Gammaproteobacteria	Pseudomonadales	Moraxellaceae	Acinetobacter	425000000
CL72	2529292578	Bacillota	Bacilli	Bacillales	Bacillaceae	Bacillus	27500000
CL73	2528768222	Bacillota	Bacilli	Bacillales	Bacillaceae	Bacillus	2500000
CL81	2593339131	Bacillota	Bacilli	Bacillales	Bacillaceae	Bacillus	100000
CL9	2576861824	Actinomycetota	Actinomycetota	Corynebacteriales	Mycobacteriaceae	Mycobacterium	3750000000
CL91	2643221535	Bacillota	Bacilli	Bacillales	Paenibacillaceae	Paenibacillus	250000000
CL96	2639762528	Bacillota	Bacilli	Bacillales	Bacillaceae	Bacillus	75000000
MF10	2521172663	Pseudomonadota	Alphaproteobacteria	Rhizobiales	Rhizobiaceae	Agrobacterium	22500000
MF11	2522125170	Actinomycetota	Actinomycetota	Micrococcales	Microbacteriaceae	Microbacterium	1850000000
MF131	2517572122	Actinomycetota	Actinomycetota	Micrococcales	Micrococcaceae	Arthrobacter	250000
MF136	2636416059	Actinomycetota	Actinomycetota	Streptomycetales	Streptomycetaceae	Streptomyces	125000
MF137	n/a	Actinomycetota	Actinomycetota	Micrococcales	Microbacteriaceae	Leifsonia	650000000
MF138	2593339266	Pseudomonadota	Gammaproteobacteria	Xanthomonadales	Rhodanobacteraceae	Luteibacter	750000000
MF143	not found	Bacillota	Bacilli	Bacillales	Bacillaceae	Bacillus	2500000
MF157	2642422515	Actinomycetota	Actinomycetota	Micrococcales	Microbacteriaceae	Leifsonia	400000000
MF161	2517572124	Actinomycetota	Actinomycetota	Micrococcales	Micrococcaceae	Arthrobacter	5750000
MF162	2517572214	Actinomycetota	Actinomycetota	Micrococcales	Micrococcaceae	Arthrobacter	375000000
MF164	2593339195	Actinomycetota	Actinomycetota	Corynebacteriales	Nocardiaceae	Rhodococcus	2500000000
MF174	2590828856	Pseudomonadota	Alphaproteobacteria	Rhizobiales	Methylobacteriaceae	Methylobacterium	125000000
MF178	2593339196	Pseudomonadota	Gammaproteobacteria	Xanthomonadales	Rhodanobacteraceae	Dyella	200000000
MF181	2639762524	Bacillota	Bacilli	Bacillales	Paenibacillaceae	Paenibacillus	5000000
MF190	2636416051	Pseudomonadota	Alphaproteobacteria	Rhizobiales	Methylobacteriaceae	Methylobacterium	425000000
MF20	2517572232	Pseudomonadota	Gammaproteobacteria	Pseudomonadales	Pseudomonadaceae	Pseudomonas	50000000
MF21	2639762661	Actinomycetota	Actinomycetota	Micrococcales	Microbacteriaceae	Leifsonia	225000000
MF215	2643221488	Bacillota	Bacilli	Bacillales	Bacillaceae	Bacillus	3500000
MF217	2563366516	Bacillota	Bacilli	Bacillales	Paenibacillaceae	Paenibacillus	1250000000
MF220A	2643221532	Pseudomonadota	Alphaproteobacteria	Sphingomonadales	Sphingomonadaceae	Sphingomonas	575000000
MF224	2521172624	Pseudomonadota	Alphaproteobacteria	Rhizobiales	Rhizobiaceae	Agrobacterium	350000000
MF23	2563366510	Actinomycetota	Actinomycetota	Corynebacteriales	Nocardiaceae	Rhodococcus	400000000
MF259	2643221491	Actinomycetota	Actinomycetota	Corynebacteriales	Nocardiaceae	Rhodococcus	375000000
MF26	2522125132	Actinomycetota	Actinomycetota	Micrococcales	Micrococcaceae	Arthrobacter	500000000
MF267	2593339259	Actinomycetota	Actinomycetota	Corynebacteriales	Mycobacteriaceae	Mycobacterium	250000
MF27	2522125133	Bacillota	Bacilli	Bacillales	Bacillaceae	Bacillus	4000000
MF273	2522125155	Actinomycetota	Actinomycetota	Micrococcales	Intrasporangiaceae	Terracoccus	525000000
MF275	2590828857	Pseudomonadota	Alphaproteobacteria	Rhizobiales	Methylobacteriaceae	Methylobacterium	1025000000
MF278	2643221492	Pseudomonadota	Betaproteobacteria	Burkholderiales	Comamonadaceae	Variovorax	250000000
MF279	2590828858	Pseudomonadota	Alphaproteobacteria	Caulobacterales	Caulobacteraceae	Caulobacter	22000000
MF28	2643221483	Pseudomonadota	Alphaproteobacteria	Rhizobiales	Rhizobiaceae	Rhizobium	550000000
MF283	2636416058	Actinomycetota	Actinomycetota	Corynebacteriales	Mycobacteriaceae	Mycobacterium	12500000
MF29	2519899643	Actinomycetota	Actinomycetota	Corynebacteriales	Nocardiaceae	Rhodococcus	1025000000
MF295	2643221495	Pseudomonadota	Betaproteobacteria	Burkholderiales	Comamonadaceae	Variovorax	725000000
MF299	2521172643	Actinomycetota	Actinomycetota	Streptomycetales	Streptomycetaceae	Streptomyces	1425000000
MF3	2513237142	Pseudomonadota	Gammaproteobacteria	Pseudomonadales	Pseudomonadaceae	Pseudomonas	125000000
MF305	2565956511	Pseudomonadota	Alphaproteobacteria	Sphingomonadales	Sphingomonadaceae	Sphingomonas	1875000000
MF312A	2643221533	Bacteroidota	Flavobacteriia	Flavobacteriales	Flavobacteriaceae	Chryseobacterium	600000000
MF314	2521172612	Actinomycetota	Actinomycetota	Micrococcales	Microbacteriaceae	Curtobacterium	1700000000
MF327	2522572130	Actinomycetota	Actinomycetota	Micrococcales	Promicromonosporaceae	Promicromonospora	200000000
MF340	2522125173	Actinomycetota	Actinomycetota	Micrococcales	Microbacteriaceae	Leifsonia	375000000
MF345	2582580751	Actinomycetota	Actinomycetota	Propionibacteriales	Nocardioidaceae	Nocardioides	17500
MF348	2521172629	Actinomycetota	Actinomycetota	Corynebacteriales	Nocardiaceae	Nocardia	4000000
MF349	2643221497	Pseudomonadota	Betaproteobacteria	Burkholderiales	Comamonadaceae	Variovorax	4250000
MF350	2643221498	Pseudomonadota	Betaproteobacteria	Burkholderiales	Comamonadaceae	Variovorax	1500000000
MF365	2639762559	Actinomycetota	Actinomycetota	Corynebacteriales	Mycobacteriaceae	Mycobacterium	25500000
MF366	2593339238	Pseudomonadota	Gammaproteobacteria	Xanthomonadales	Rhodanobacteraceae	Luteibacter	87500000
MF369	2643221499	Pseudomonadota	Betaproteobacteria	Burkholderiales	Comamonadaceae	Variovorax	425000000
MF370	2643221500	Pseudomonadota	Alphaproteobacteria	Rhizobiales	Brucellaceae	Ochrobactrum	675000000
MF374	2596583649	Pseudomonadota	Alphaproteobacteria	Caulobacterales	Caulobacteraceae	Brevundimonas	300000000
MF375	2643221501	Pseudomonadota	Betaproteobacteria	Burkholderiales	Comamonadaceae	Variovorax	650000000
MF378	2590828861	Pseudomonadota	Alphaproteobacteria	Rhizobiales	Methylobacteriaceae	Methylobacterium	175000
MF380	2639762635	Actinomycetota	Cytophagia	Micrococcales	Microbacteriaceae	Microbacterium	15000000
MF384	2546825545	Pseudomonadota	Betaproteobacteria	Burkholderiales	Burkholderiaceae	Burkholderia	150000000
MF389	2521172559	Pseudomonadota	Alphaproteobacteria	Rhizobiales	Rhizobiaceae	Agrobacterium	500000000
MF397	2643221503	Pseudomonadota	Gammaproteobacteria	Pseudomonadales	Pseudomonadaceae	Pseudomonas	7500000
MF4	2517572245	Pseudomonadota	Betaproteobacteria	Burkholderiales	Comamonadaceae	Variovorax	375000000
MF451	2563366509	Bacillota	Bacilli	Bacillales	Paenibacillaceae	Paenibacillus	25000000
MF453	2636416067	Bacillota	Bacilli	Bacillales	Paenibacillaceae	Paenibacillus	7500000
MF455	2639762525	Actinomycetota	Actinomycetota	Corynebacteriales	Mycobacteriaceae	Mycobacterium	375000000
MF491	2636416083	Bacillota	Bacilli	Bacillales	Bacillaceae	Bacillus	25000000
MF5	2636416171	Bacillota	Bacilli	Bacillales	Bacillaceae	Bacillus	25000000
MF57	2228664006	Pseudomonadota	Alphaproteobacteria	Rhizobiales	Rhizobiaceae	Rhizobium	1050000000
MF6	2546825542	Pseudomonadota	Betaproteobacteria	Burkholderiales	Burkholderiaceae	Burkholderia	250000000
MF7	2546825540	Pseudomonadota	Betaproteobacteria	Burkholderiales	Burkholderiaceae	Burkholderia	200000000
MF72	2510065092	Pseudomonadota	Alphaproteobacteria	Rhizobiales	Rhizobiaceae	Rhizobium	1030000
MF79	2556921674	Pseudomonadota	Gammaproteobacteria	Xanthomonadales	Rhodanobacteraceae	Dyella	200000000
MF8	2529292577	Bacteroidota	Flavobacteriia	Flavobacteriales	Flavobacteriaceae	Chryseobacterium	250000000
MF9	2556921097	Actinomycetota	Actinomycetota	Micrococcales	Micrococcaceae	Arthrobacter	225000000
MF92	2639762581	Pseudomonadota	Gammaproteobacteria	Xanthomonadales	Xanthomonadaceae	Stenotrophomonas	3750000000
MF106	2522125150	Bacillota	Bacilli	Bacillales	Bacillaceae	Bacillus	7500000
MF107	2522125078	Bacillota	Bacilli	Bacillales	Bacillaceae	Bacillus	2500000
MF35	2521172667	Pseudomonadota	Gammaproteobacteria	Pseudomonadales	Pseudomonadaceae	Pseudomonas	275000000
MF48	2636416057	Pseudomonadota	Gammaproteobacteria	Pseudomonadales	Pseudomonadaceae	Pseudomonas	35000000
MF113	2643221484	Pseudomonadota	Gammaproteobacteria	Pseudomonadales	Pseudomonadaceae	Pseudomonas	75000000
MF51	2510065054	Pseudomonadota	Gammaproteobacteria	Pseudomonadales	Pseudomonadaceae	Pseudomonas	225000000
MF112	2639762568	Bacillota	Bacilli	Bacillales	Bacillaceae	Bacillus	20000000
MF41	2563366514	Bacillota	Bacilli	Bacillales	Bacillaceae	Bacillus	50000000
MF69	2574179747	Bacillota	Bacilli	Bacillales	Bacillaceae	Bacillus	175000000
MF125	2561511073	Bacillota	Bacilli	Bacillales	Bacillaceae	Bacillus	27500000
MF45	2519899642	Pseudomonadota	Gammaproteobacteria	Pseudomonadales	Pseudomonadaceae	Pseudomonas	300000000
MF212	2643221487	Bacillota	Bacilli	Bacillales	Bacillaceae	Bacillus	20000000
MF33	2561511224	Pseudomonadota	Alphaproteobacteria	Rhizobiales	Rhizobiaceae	Agrobacterium	75000000
MF114	2521172631	Actinobacteriota	Actinomycetota	Corynebacteriales	Nocardiaceae	Rhodococcus	75000000
MF123	2521172627	Bacillota	Bacilli	Bacillales	Bacillaceae	Bacillus	7500000
MF466	2639762589	Actinobacteriota	Actinomycetota	Micrococcales	Microbacteriaceae	Leifsonia	25000000
MF509	2639763200	Actinobacteriota	Actinomycetota	Micrococcales	Microbacteriaceae	Leifsonia	25000000
MF109	2522572063	Actinobacteriota	Actinomycetota	Micrococcales	Microbacteriaceae	Leifsonia	875000000
MF98A	2639762620	Actinobacteriota	Actinomycetota	Micrococcales	Microbacteriaceae	Leifsonia	975000000
MF499	2593339197	Bacillota	Bacilli	Paenibacillales	Paenibacillaceae	Paenibacillus	10750000
MF95	2517572209	Bacillota	Bacilli	Bacillales	Bacillaceae	Bacillus	5000000
MF40	2563366720	Bacteroidota	Bacteroidia	Flavobacteriales	Flavobacteriaceae	Flavobacterium	50000000
MF110	2519899633	Pseudomonadota	Betaproteobacteria	Burkholderiales	Comamonadaceae	Variovorax	200000000
MF88	2642422555	Actinomycetota	Actinomycetota	Corynebacteriales	Mycobacteriaceae	Mycobacterium	175000000
MF42	2517572096	Pseudomonadota	Alphaproteobacteria	Rhizobiales	Rhizobiaceae	Allorhizobium-Neorhizobium-Pararhizobium-Rhizobium	72500000
Cl141A	2636416070	Bacillota	Bacilli	Paenibacillales	Paenibacillaceae	Paenibacillus	300000
MF115A	2639763198	Actinobacteriota	Actinomycetota	Micrococcales	Microbacteriaceae	Leifsonia	1075000000
MF77	2521172614	Actinomycetota	Actinomycetota	Micrococcales	Microbacteriaceae	Microbacterium	825000000
MF177	2643221486	Pseudomonadota	Alphaproteobacteria	Rhizobiales	Phyllobacteriaceae	Phyllobacterium	325000000
MF166A	2636416173	Bacillota	Bacilli	Bacillales	Bacillaceae	Bacillus	5000000
MF333	2639762574	Pseudomonadota	Gammaproteobacteria	Xanthomonadales	Rhodanobacteraceae	Luteibacter	40000000
MF363	2563366512	Actinomycetota	Actinomycetota	Corynebacteriales	Nocardiaceae	Rhodococcus	600000000
MF376	2521172625	Pseudomonadota	Betaproteobacteria	Burkholderiales	Burkholderiaceae	Burkholderia	300000000
CL130	2636416069	Bacillota	Bacilli	Bacillales	Paenibacillaceae	Paenibacillus	20000000
CL140	2639762579	Actinomycetota	Actinomycetota	Micrococcales	Microbacteriaceae	Microbacterium	1550000000
CL144	2596583598	Pseudomonadota	Betaproteobacteria	Burkholderiales	Burkholderiaceae	Ralstonia	525000000
CL152	2639762630	Actinomycetota	Actinomycetota	Micrococcales	Microbacteriaceae	Microbacterium	725000000
CL28	2593339130	Actinomycetota	Actinomycetota	Micrococcales	Micrococcaceae	Arthrobacter	150000000
MF135	2517572123	Actinomycetota	Actinomycetota	Micrococcales	Micrococcaceae	Arthrobacter	225000000
MF160	2643221485	Pseudomonadota	Betaproteobacteria	Burkholderiales	Comamonadaceae	Variovorax	750000000
MF196	2639762634	Bacillota	Bacilli	Bacillales	Bacillaceae	Bacillus	75000000
MF2	2517572231	Pseudomonadota	Alphaproteobacteria	Rhizobiales	Rhizobiaceae	Rhizobium	1025000
MF351	2521172628	Actinomycetota	Actinomycetota	Streptomycetales	Streptomycetaceae	Streptomyces	150000000
MF496	2593339199	Bacillota	Bacilli	Bacillales	Paenibacillaceae	Paenibacillus	200000000
MF50	2228664007	Pseudomonadota	Gammaproteobacteria	Pseudomonadales	Pseudomonadaceae	Pseudomonas	150000000
MF331	2593339239	Pseudomonadota	Gammaproteobacteria	Xanthomonadales	Rhodanobacteraceae	Luteibacter	750000000
MF292	2519899511	Actinomycetota	Actinomycetota	Micrococcales	Microbacteriaceae	Microbacterium	1400000000
CL136	2606217775	Pseudomonadota	Alphaproteobacteria	Rhizobiales	Methylobacteriaceae	Methylobacterium	3000000000
