# Supplementary material for: Diverse rhizospheric Bacillus are required for protection against a leaf pathogen
Source: ISME J. 2025 Jul 1;20(1):wraf134. doi: 10.1093/ismejo/wraf134 (PMC13235741; doi:10.1093/ismejo/wraf134)
Supplement: Supplementary-material_wraf134 [file supplementary-material_wraf134.zip › Supplementary dataset 2_wraf134.xlsx]

## Sheet: Figure S1C
sample	Treatment	area
1	Non_irradiated_coir	9.464
2	Non_irradiated_coir	15.574
3	Non_irradiated_coir	14.949
4	Non_irradiated_coir	11.703
5	Non_irradiated_coir	19.145
6	Non_irradiated_coir	11.63
7	Non_irradiated_coir	10.507
8	Non_irradiated_coir	17.852
9	Non_irradiated_coir	16.664
10	Non_irradiated_coir	16.992
11	Non_irradiated_coir	11.061
12	Non_irradiated_coir	14.612
13	Non_irradiated_coir	19.476
14	Non_irradiated_coir	12.283
15	Non_irradiated_coir	17.261
16	Non_irradiated_coir	20.731
17	Gamma_irradiated_coir	1.936
18	Gamma_irradiated_coir	1.037
19	Gamma_irradiated_coir	1.388
20	Gamma_irradiated_coir	0.237
21	Gamma_irradiated_coir	0.303
22	Gamma_irradiated_coir	0.271
23	Gamma_irradiated_coir	0.251
24	Gamma_irradiated_coir+SynCom	14.11
25	Gamma_irradiated_coir+SynCom	8.754
26	Gamma_irradiated_coir+SynCom	9.123
27	Gamma_irradiated_coir+SynCom	13.759
28	Gamma_irradiated_coir+SynCom	8.392
29	Gamma_irradiated_coir+SynCom	9.279
30	Gamma_irradiated_coir+SynCom	10.039
31	Gamma_irradiated_coir+SynCom	7.565
32	Gamma_irradiated_coir+SynCom	5.748
33	Gamma_irradiated_coir+SynCom	8.215
34	Gamma_irradiated_coir+SynCom	8.536
35	Gamma_irradiated_coir+SynCom	5.77
36	Gamma_irradiated_coir+SynCom	6.218

## Sheet: Fig.S1D
Samples														Inoculum						Feature ID	Taxon	Confidence
	11T_41_Rhizosphere	11T_41_root	11T_41_shoot	11T_43_Rhizosphere	11T_43_root	11T_43_shoot	11T_44_Rhizosphere	11T_44_root	11T_44_shoot	11T_45_Rhizosphere	11T_45_root	11T_45_shoot			Full_1_a	Full_1_b	Full_2_b			#q2:types	categorical	categorical
RS-GCF-900110155.1-NZ-FOCS01000073.1	0	0	98	17	0	0	0	0	0	0	0	0		RS-GCF-900110155.1-NZ-FOCS01000073.1	0	0	0			G000620485	d__Bacteria; p__Proteobacteria; c__Gammaproteobacteria; o__Xanthomonadales_613062; f__Rhodanobacteraceae_613062; g__Dyella_B; s__	1
RS-GCF-014193785.1-NZ-BLZI01000049.1	0	0	0	121	0	0	114	269	0	0	101	16		RS-GCF-014193785.1-NZ-BLZI01000049.1	0	68	0			RS-GCF-000510785.1-NZ-AZOC01000063.1	d__Bacteria; p__Proteobacteria; c__Gammaproteobacteria; o__Pseudomonadales_650611; f__Pseudomonadaceae; g__Pseudomonas_E_647464; s__Pseudomonas_E_647464 canavaninivorans	1
EU867317	0	69	0	0	0	0	0	0	0	0	0	0		EU867317	52	0	0			RS-GCF-000620285.1-NZ-JHVT01000030.1	d__Bacteria; p__Proteobacteria; c__Gammaproteobacteria; o__Pseudomonadales_650611; f__Pseudomonadaceae; g__Pseudomonas_E_647464; s__	1
RS-GCF-013317925.1-NZ-JAALZB010000002.1	0	0	0	0	5	0	0	0	0	0	0	0		RS-GCF-013317925.1-NZ-JAALZB010000002.1	188	197	135			RS-GCF-900110155.1-NZ-FOCS01000073.1	d__Bacteria; p__Proteobacteria; c__Alphaproteobacteria; o__Rhizobiales_A_504705; f__Beijerinckiaceae; g__Methylobacterium; s__Methylobacterium fujisawaense	1
RS-GCF-001020815.1-NZ-LCZC01000002.1	0	0	0	0	61	0	0	0	0	0	0	0		RS-GCF-001020815.1-NZ-LCZC01000002.1	0	0	0			MJ031-2-barcode69-umi15929bins-ubs-30	d__Bacteria; p__Firmicutes_D; c__Bacilli; o__Bacillales_B_310392; f__Bacillaceae_G_310392; g__Bacillus_A; s__	1
RS-GCF-000620285.1-NZ-JHVT01000030.1	20	0	18	64	1	3	0	0	0	0	0	6		RS-GCF-000620285.1-NZ-JHVT01000030.1	688	663	863			RS-GCF-003075295.1-NZ-QDFP01000003.1	d__Bacteria; p__Firmicutes_D; c__Bacilli; o__Bacillales_B_306089; f__Bacillaceae_H_289398; g__Priestia; s__Priestia megaterium	1
MJ034-1-barcode41-umi18733bins-ubs-12	0	0	0	0	0	0	0	81	0	0	0	0		MJ034-1-barcode41-umi18733bins-ubs-12	0	0	0			RS-GCF-001020815.1-NZ-LCZC01000002.1	d__Bacteria; p__Proteobacteria; c__Gammaproteobacteria; o__Pseudomonadales_650611; f__Pseudomonadaceae; g__Pseudomonas_E_647464; s__Pseudomonas_E_647464 protegens	1
RS-GCF-000510785.1-NZ-AZOC01000063.1	2	0	1	0	0	0	0	0	0	0	0	0		RS-GCF-000510785.1-NZ-AZOC01000063.1	100	106	48			RS-GCF-013393185.1-NZ-QJQX01000058.1	d__Bacteria; p__Firmicutes_D; c__Bacilli; o__Bacillales_B_310392; f__Bacillaceae_G_310392; g__Bacillus_A; s__	1
RS-GCF-000580635.1-NZ-JEWP01000032.1	0	0	0	0	0	0	0	0	0	0	0	0		RS-GCF-000580635.1-NZ-JEWP01000032.1	81	75	94			RS-GCF-015350905.1-NZ-JADKRZ010000010.1	d__Bacteria; p__Actinobacteriota; c__Actinomycetia; o__Actinomycetales; f__Microbacteriaceae; g__Curtobacterium; s__	1
RS-GCF-006351765.1-NZ-CP040903.1--4	181	0	71	752	260	0	0	0	38	0	0	29		RS-GCF-006351765.1-NZ-CP040903.1--4	0	0	0			RS-GCF-000962805.1-NZ-JZTW01000013.1	d__Bacteria; p__Actinobacteriota; c__Actinomycetia; o__Actinomycetales; f__Micrococcaceae; g__Pseudarthrobacter_385634; s__Pseudarthrobacter chlorophenolicus	1
G000620485	195	1152	84	100	1646	14	130	1920	49	161	1345	41		G000620485	12	0	19			EU867317	d__Bacteria; p__Proteobacteria; c__Alphaproteobacteria; o__Rhizobiales_A_501058; f__Rhizobiaceae_A_501058; g__Rhizobium_A_501058; s__Rhizobium_A_501058 mesoamericanum	1
RS-GCF-900110505.1-NZ-FODZ01000015.1	0	0	0	0	390	0	0	0	0	0	0	0		RS-GCF-900110505.1-NZ-FODZ01000015.1	395	410	518			RS-GCF-000580635.1-NZ-JEWP01000032.1	d__Bacteria; p__Proteobacteria; c__Gammaproteobacteria; o__Pseudomonadales_660879; f__Moraxellaceae; g__Acinetobacter; s__Acinetobacter radioresistens	1
RS-GCF-000613205.1-NZ-CBXW010000058.1	0	0	0	0	0	0	0	0	0	0	0	0		RS-GCF-000613205.1-NZ-CBXW010000058.1	0	0	43			RS-GCF-001865065.1-NZ-MJGN01000004.1	d__Bacteria; p__Actinobacteriota; c__Actinomycetia; o__Actinomycetales; f__Microbacteriaceae; g__Curtobacterium; s__Curtobacterium sp001422205	1
RS-GCF-004551575.1-NZ-CP037883.1--4	0	0	0	0	0	0	0	0	0	0	0	0		RS-GCF-004551575.1-NZ-CP037883.1--4	29	0	0			RS-GCF-006351765.1-NZ-CP040903.1--4	d__Bacteria; p__Proteobacteria; c__Gammaproteobacteria; o__Pseudomonadales_660879; f__Moraxellaceae; g__Acinetobacter; s__Acinetobacter calcoaceticus	1
RS-GCF-003290055.1-NZ-QMKS01000021.1	0	0	6	0	0	0	0	0	0	0	0	0		RS-GCF-003290055.1-NZ-QMKS01000021.1	111	133	165			RS-GCF-003290055.1-NZ-QMKS01000021.1	d__Bacteria; p__Proteobacteria; c__Gammaproteobacteria; o__Burkholderiales_592524; f__Burkholderiaceae_A_580492; g__Ralstonia; s__Ralstonia pickettii_B	1
HF674688	664	0	0	0	0	0	628	0	183	245	284	0		HF674688	106	0	141			RS-GCF-014193785.1-NZ-BLZI01000049.1	d__Bacteria; p__Proteobacteria; c__Alphaproteobacteria; o__Rhizobiales_A_501396; f__Rhizobiaceae_A_499470; g__Brucella_498859; s__Brucella melitensis	1
RS-GCF-001719665.1-NZ-MDTW01000047.1	445	14	310	292	92	30	202	219	457	421	134	369		RS-GCF-001719665.1-NZ-MDTW01000047.1	32	36	0			GB-GCA-900086645.1-LT576451.1--3	d__Bacteria; p__Actinobacteriota; c__Actinomycetia; o__Actinomycetales; f__Microbacteriaceae; g__Curtobacterium; s__Curtobacterium sp001424385	1
RS-GCF-000297475.1-NZ-ALWI01000067.1	123	25	154	103	27	8	98	49	121	131	44	76		RS-GCF-000297475.1-NZ-ALWI01000067.1	6	10	0			RS-GCF-004551575.1-NZ-CP037883.1--4	d__Bacteria; p__Proteobacteria; c__Gammaproteobacteria; o__Xanthomonadales_616009; f__Xanthomonadaceae_616009; g__Stenotrophomonas_A_615274; s__Stenotrophomonas_A_615274 indicatrix	1
RS-GCF-018147815.1-NZ-JAGSUE010000144.1	423	89	347	117	215	0	423	376	255	160	95	101		RS-GCF-018147815.1-NZ-JAGSUE010000144.1	0	0	0			G001428365	d__Bacteria; p__Actinobacteriota; c__Actinomycetia; o__Actinomycetales; f__Micrococcaceae; g__Arthrobacter_I_385749; s__Arthrobacter_I_385749 sp001428365	1
RS-GCF-003075295.1-NZ-QDFP01000003.1	0	0	0	0	0	0	0	0	0	0	0	0		RS-GCF-003075295.1-NZ-QDFP01000003.1	0	108	0			AJ781047	d__Bacteria; p__Actinobacteriota; c__Actinomycetia; o__Actinomycetales; f__Microbacteriaceae; g__Leucobacter; s__Leucobacter aridicollis	1
RS-GCF-014138775.1-NZ-JACJHT010000014.1	0	0	0	0	0	0	0	0	0	0	0	0		RS-GCF-014138775.1-NZ-JACJHT010000014.1	0	97	0			RS-GCF-013317925.1-NZ-JAALZB010000002.1	d__Bacteria; p__Proteobacteria; c__Alphaproteobacteria; o__Rhizobiales_A_500471; f__Rhizobiaceae_A_500471; g__Agrobacterium; s__	1
RS-GCF-013393185.1-NZ-QJQX01000058.1	0	0	0	0	0	0	0	0	0	0	0	0		RS-GCF-013393185.1-NZ-QJQX01000058.1	422	356	429			MJ033-1-barcode36-umi23353bins-ubs-11	d__Bacteria; p__Firmicutes_D; c__Bacilli; o__Bacillales_B_310392; f__Bacillaceae_G_310392; g__Bacillus_A; s__	1
MJ031-2-barcode69-umi15929bins-ubs-30	0	0	0	0	0	0	0	0	0	0	0	0		MJ031-2-barcode69-umi15929bins-ubs-30	34	0	0			G001475745	d__Bacteria; p__Actinobacteriota; c__Actinomycetia; o__Actinomycetales; f__Microbacteriaceae; g__Curtobacterium; s__Curtobacterium citreum	1
MJ030-2-barcode65-umi18307bins-ubs-33	0	0	0	0	0	0	0	0	0	0	0	0		MJ030-2-barcode65-umi18307bins-ubs-33	82	91	0			RS-GCF-015845605.1-NZ-LDHX01000011.1	d__Bacteria; p__Firmicutes_D; c__Bacilli; o__Paenibacillales; f__Paenibacillaceae_367444; g__Paenibacillus_B; s__Paenibacillus_B alvei	1
MJ033-1-barcode36-umi23353bins-ubs-11	0	0	0	0	0	0	0	0	0	0	0	0		MJ033-1-barcode36-umi23353bins-ubs-11	0	0	91			MJ034-1-barcode41-umi18733bins-ubs-12	d__Bacteria; p__Proteobacteria; c__Gammaproteobacteria; o__Pseudomonadales_650611; f__Pseudomonadaceae; g__Pseudomonas_E_647464; s__	1
KX462877	0	0	0	0	0	0	0	0	0	0	0	0		KX462877	15	0	0			RS-GCF-013393275.1-NZ-QJRB01000014.1	d__Bacteria; p__Actinobacteriota; c__Actinomycetia; o__Actinomycetales; f__Micrococcaceae; g__Paenarthrobacter; s__	1
G000732325	0	0	0	0	0	0	0	0	0	0	0	0		G000732325	0	90	0			RS-GCF-003224295.1-NZ-QKLB01000004.1	d__Bacteria; p__Actinobacteriota; c__Actinomycetia; o__Actinomycetales; f__Microbacteriaceae; g__Curtobacterium; s__Curtobacterium herbarum	1
RS-GCF-015845605.1-NZ-LDHX01000011.1	0	0	0	0	0	0	0	0	0	0	0	0		RS-GCF-015845605.1-NZ-LDHX01000011.1	105	0	0			RS-GCF-000297475.1-NZ-ALWI01000067.1	d__Bacteria; p__Proteobacteria; c__Gammaproteobacteria; o__Burkholderiales_592524; f__Burkholderiaceae_A_580492; g__Burkholderia; s__Burkholderia stagnalis	1
RS-GCF-000812065.1-NZ-JPZK01000022.1	36	9	230	0	208	0	0	0	41	72	0	0		RS-GCF-000812065.1-NZ-JPZK01000022.1	270	172	381			AB016985	d__Bacteria; p__Actinobacteriota; c__Actinomycetia; o__Actinomycetales; f__Microbacteriaceae; g__Leifsonia_A_381664; s__Leifsonia_A_381664 xyli	1
RS-GCF-013393275.1-NZ-QJRB01000014.1	22	40	83	0	50	0	0	0	34	87	0	0		RS-GCF-013393275.1-NZ-QJRB01000014.1	1011	985	1251			MJ030-2-barcode65-umi18307bins-ubs-33	d__Bacteria; p__Firmicutes_D; c__Bacilli; o__Bacillales_B_310392; f__Bacillaceae_G_310392; g__Bacillus_A; s__	1
G001428365	1046	428	1612	897	716	877	569	176	606	791	217	663		G001428365	15	17	43			KX462877	d__Bacteria; p__Firmicutes_D; c__Bacilli; o__Paenibacillales; f__NBRC-103111; g__Paenibacillus_S_363727; s__Paenibacillus_S_363727 konkukensis	1
RS-GCF-000962805.1-NZ-JZTW01000013.1	0	77	311	229	156	109	0	27	68	264	47	78		RS-GCF-000962805.1-NZ-JZTW01000013.1	0	32	0			RS-GCF-001719665.1-NZ-MDTW01000047.1	d__Bacteria; p__Proteobacteria; c__Gammaproteobacteria; o__Burkholderiales_592524; f__Burkholderiaceae_A_580492; g__Burkholderia; s__Burkholderia lata	1
RS-GCF-000374905.1-NZ-KB895539.1	185	42	161	72	18	195	83	53	44	26	8	152		RS-GCF-000374905.1-NZ-KB895539.1	0	0	0			HF674688	d__Bacteria; p__Proteobacteria; c__Gammaproteobacteria; o__Burkholderiales_592524; f__Burkholderiaceae_A_580492; g__Paraburkholderia_580243; s__Paraburkholderia caledonica	1
RS-GCF-000620385.1-NZ-JIBJ01000033.1	264	237	607	611	410	251	66	49	41	365	64	289		RS-GCF-000620385.1-NZ-JIBJ01000033.1	0	144	0			RS-GCF-000620385.1-NZ-JIBJ01000033.1	d__Bacteria; p__Actinobacteriota; c__Actinomycetia; o__Actinomycetales; f__Micrococcaceae; g__Arthrobacter_I_385749; s__Arthrobacter_I_385749 humicola	1
AJ781047	0	0	0	0	0	0	0	0	0	0	0	0		AJ781047	0	0	382			RS-GCF-000812065.1-NZ-JPZK01000022.1	d__Bacteria; p__Actinobacteriota; c__Actinomycetia; o__Actinomycetales; f__Micrococcaceae; g__Paenarthrobacter; s__	1
AB016985	0	0	0	0	2490	0	0	0	0	187	0	0		AB016985	0	0	0			RS-GCF-014138775.1-NZ-JACJHT010000014.1	d__Bacteria; p__Firmicutes_D; c__Bacilli; o__Bacillales_B_306089; f__Bacillaceae_H_289398; g__Priestia; s__Priestia aryabhattai	1
G001475745	0	0	0	0	0	0	0	0	0	0	0	607		G001475745	0	0	0			RS-GCF-900110505.1-NZ-FODZ01000015.1	d__Bacteria; p__Proteobacteria; c__Gammaproteobacteria; o__Xanthomonadales_613062; f__Rhodanobacteraceae_613062; g__Luteibacter; s__Luteibacter rhizovicinus_B_612371	1
RS-GCF-003224295.1-NZ-QKLB01000004.1	0	0	532	0	392	678	197	353	1158	0	365	375		RS-GCF-003224295.1-NZ-QKLB01000004.1	0	0	0			RS-GCF-000374905.1-NZ-KB895539.1	d__Bacteria; p__Actinobacteriota; c__Actinomycetia; o__Actinomycetales; f__Micrococcaceae; g__; s__	1
RS-GCF-015350905.1-NZ-JADKRZ010000010.1	138	1	702	0	516	624	0	772	3099	309	488	879		RS-GCF-015350905.1-NZ-JADKRZ010000010.1	0	0	104			RS-GCF-000613205.1-NZ-CBXW010000058.1	d__Bacteria; p__Proteobacteria; c__Gammaproteobacteria; o__Xanthomonadales_616009; f__Xanthomonadaceae_616009; g__Stenotrophomonas_A_615274; s__Stenotrophomonas_A_615274 indicatrix	1
GB-GCA-900086645.1-LT576451.1--3	0	114	1	341	4	880	350	1	1418	0	0	351		GB-GCA-900086645.1-LT576451.1--3	66	0	0			G000732325	d__Bacteria; p__Firmicutes_D; c__Bacilli; o__Paenibacillales; f__Paenibacillaceae_367444; g__Paenibacillus_J_366884; s__Paenibacillus_J_366884 urinalis	1
RS-GCF-001865065.1-NZ-MJGN01000004.1	113	1531	1297	108	1241	951	226	3276	3027	409	1522	558		RS-GCF-001865065.1-NZ-MJGN01000004.1	18	0	50			RS-GCF-018147815.1-NZ-JAGSUE010000144.1	d__Bacteria; p__Proteobacteria; c__Gammaproteobacteria; o__Burkholderiales_592524; f__Burkholderiaceae_A_580492; g__Burkholderia; s__Burkholderia cepacia_576714	1

## Sheet: Figure 1.A-C
sample	Treatment	log(CFU_lum/mg)
1	Full_SynCom	0.598599
2	Full_SynCom	0.774691
3	Full_SynCom	0.0911577
4	Full_SynCom	0.0911577
5	Full_SynCom	0.346145
6	Full_SynCom	0.346145
7	Gamma_irradiated_coir	3.75285
8	Gamma_irradiated_coir	3.45182
9	Gamma_irradiated_coir	3.99382
10	Gamma_irradiated_coir	4.19382
11	Gamma_irradiated_coir	3.90892
12	Gamma_irradiated_coir	3.78398
13	Non_irradiated_coir	2.87669
14	Non_irradiated_coir	2.92785
15	Non_irradiated_coir	2.86035
16	Non_irradiated_coir	2.8092
17	Non_irradiated_coir	3.06791
18	Non_irradiated_coir	2.92178
19	Only_Actinomycetia	2.74244
20	Only_Actinomycetia	3.07343
21	Only_Actinomycetia	3.38526
22	Only_Actinomycetia	3.43102
23	Only_Actinomycetia	3.20961
24	Only_Actinomycetia	2.84164
25	Only_Bacteroidota	3.46852
26	Only_Bacteroidota	3.64461
27	Only_Bacteroidota	3.33099
28	Only_Bacteroidota	3.23408
29	Only_Bacteroidota	3.72893
30	Only_Bacteroidota	4.02996
31	Only_Bacillota	0.28623
32	Only_Bacillota	0.28623
33	Only_Bacillota	0.170053
34	Only_Bacillota	0.170053
35	Only_Bacillota	1.17609
36	Only_Bacillota	1.17609
37	Only_Pseudomonadota	0.402305
38	Only_Pseudomonadota	0.402305
39	Only_Pseudomonadota	0.0934217
40	Only_Pseudomonadota	0.0934217
41	Only_Pseudomonadota	0.15656
42	Only_Pseudomonadota	0.15656
43	Without_Actinomycetia	0.367205
44	Without_Actinomycetia	0.367205
45	Without_Actinomycetia	0.376751
46	Without_Actinomycetia	0.376751
47	Without_Actinomycetia	1.00976
48	Without_Actinomycetia	0.231609
49	Without_Bacteroidota	0.0764106
50	Without_Bacteroidota	0.0764106
51	Without_Bacteroidota	1.97964
52	Without_Bacteroidota	0.280669
53	Without_Bacteroidota	0.299873
54	Without_Bacteroidota	0.299873
55	Without_Bacillota	1.84063
56	Without_Bacillota	2.08367
57	Without_Bacillota	1.69608
58	Without_Bacillota	1.12205
59	Without_Bacillota	2.97197
60	Without_Bacillota	3.14806
61	Without_Pseudomonadota	1.25806
62	Without_Pseudomonadota	0.258061
63	Without_Pseudomonadota	2.18221
64	Without_Pseudomonadota	2.18221
65	Without_Pseudomonadota	1.4859
66	Without_Pseudomonadota	1.4859

## Sheet: Figure 1.D
sample	treatment	log(CFU_Lum/mg)
1	Full_SynCom	1.89143
2	Full_SynCom	1.89143
3	Full_SynCom	1.98744
4	Full_SynCom	1.98744
5	Full_SynCom	2.20668
6	Full_SynCom	2.20668
7	Full_SynCom	1.77023
8	Full_SynCom	1.77023
9	Gamma_irradiated_coir	4.81167
10	Gamma_irradiated_coir	4.76658
11	Gamma_irradiated_coir	4.9896
12	Gamma_irradiated_coir	4.98857
13	Gamma_irradiated_coir	4.873
14	Gamma_irradiated_coir	4.99425
15	Without_Pseudomonadota	1.87855
16	Without_Pseudomonadota	1.87855
17	Without_Pseudomonadota	1.7173
18	Without_Pseudomonadota	1.7173
19	Without_Pseudomonadota	2.15079
20	Without_Pseudomonadota	2.15079
21	Without_Pseudomonadota	1.96711
22	Without_Pseudomonadota	1.96711
23	Only_Pseudomonadota	1.8946
24	Only_Pseudomonadota	1.8946
25	Only_Pseudomonadota	1.99254
26	Only_Pseudomonadota	1.99254
27	Only_Pseudomonadota	1.86646
28	Only_Pseudomonadota	1.86646
29	Only_Pseudomonadota	1.76447
30	Only_Pseudomonadota	1.76447
31	Only_Alphaproteobacteria	3.02626
32	Only_Alphaproteobacteria	3.06765
33	Only_Alphaproteobacteria	3.97197
34	Only_Alphaproteobacteria	4.06888
35	Only_Alphaproteobacteria	3.81531
36	Only_Alphaproteobacteria	4.21325
37	Only_Alphaproteobacteria	3.85886
38	Only_Alphaproteobacteria	3.85009
39	Only_Betaproteobacteria	4.8317
40	Only_Betaproteobacteria	4.62758
41	Only_Betaproteobacteria	4.85594
42	Only_Betaproteobacteria	4.73101
43	Only_Betaproteobacteria	4.22866
44	Only_Betaproteobacteria	4.70578
45	Only_Gammaproteobacteria	3.81167
46	Only_Gammaproteobacteria	3.96658
47	Only_Gammaproteobacteria	4.2896
48	Only_Gammaproteobacteria	3.98857
49	Only_Gammaproteobacteria	4.273
50	Only_Gammaproteobacteria	3.99425
51	Only_Gammaproteobacteria	4.22506
52	Only_Gammaproteobacteria	3.99306
53	Without_Alphaproteobacteria	2.0029
54	Without_Alphaproteobacteria	2.0029
55	Without_Alphaproteobacteria	2.03433
56	Without_Alphaproteobacteria	2.03433
57	Without_Alphaproteobacteria	2.13077
58	Without_Alphaproteobacteria	2.13077
59	Without_Alphaproteobacteria	1.91507
60	Without_Alphaproteobacteria	1.91507
61	Without_Betaproteobacteria	1.9024
62	Without_Betaproteobacteria	1.9024
63	Without_Betaproteobacteria	2.02136
64	Without_Betaproteobacteria	2.02136
65	Without_Betaproteobacteria	1.94923
66	Without_Betaproteobacteria	1.94923
67	Without_Betaproteobacteria	2.07229
68	Without_Betaproteobacteria	2.07229
69	Without_Gammaproteobacteria	2.0771
70	Without_Gammaproteobacteria	2.0771
71	Without_Gammaproteobacteria	1.94923
72	Without_Gammaproteobacteria	1.94923
73	Without_Gammaproteobacteria	2.09402
74	Without_Gammaproteobacteria	2.09402
75	Without_Gammaproteobacteria	2.06685
76	Without_Gammaproteobacteria	2.06685

## Sheet: Figure 1.E
sample	treatment	log(CFU_Lum/mg)
1	Full_SynCom	2.10141
2	Full_SynCom	2.19227
3	Full_SynCom	1.79965
4	Full_SynCom	2.01883
5	Full_SynCom	1.66453
6	Full_SynCom	1.8537
7	Full_SynCom	1.84979
8	Full_SynCom	2.19997
9	Without_SynCom	5.43555
10	Without_SynCom	5.46658
11	Without_SynCom	5.7896
12	Without_SynCom	5.48857
13	Without_SynCom	5.4124
14	Without_SynCom	5.49425
15	Only_Firmicutes	1.78623
16	Only_Firmicutes	1.78623
17	Only_Firmicutes	1.67005
18	Only_Firmicutes	1.67005
19	Only_Firmicutes	2.57609
20	Only_Firmicutes	2.49609
21	Without_Firmicutes	3.34063
22	Without_Firmicutes	3.58367
23	Without_Firmicutes	3.19608
24	Without_Firmicutes	3.12205
25	Without_Firmicutes	4.33197
26	Without_Firmicutes	4.24806
27	Only_Bacillus	1.69745
28	Only_Bacillus	1.69745
29	Only_Bacillus	1.35346
30	Only_Bacillus	1.35346
31	Only_Bacillus	1.40798
32	Only_Bacillus	1.40798
33	Only_Bacillus	1.86318
34	Only_Bacillus	1.86318
35	Only_Paenibacillus	3.8823
36	Only_Paenibacillus	3.8823
37	Only_Paenibacillus	4.73408
38	Only_Paenibacillus	4.73408
39	Only_Paenibacillus	4.1142
40	Only_Paenibacillus	4.1142
41	Only_Paenibacillus	3.61995
42	Only_Paenibacillus	3.61995
43	Without_Bacillus	3.66834
44	Without_Bacillus	3.66834
45	Without_Bacillus	4.14546
46	Without_Bacillus	4.14546
47	Without_Bacillus	3.77409
48	Without_Bacillus	3.77409
49	Without_Bacillus	4.0986
50	Without_Bacillus	4.27469
51	Without_Paenibacillus	1.49827
52	Without_Paenibacillus	1.49827
53	Without_Paenibacillus	1.33367
54	Without_Paenibacillus	1.33367
55	Without_Paenibacillus	1.46981
56	Without_Paenibacillus	1.46981
57	Without_Paenibacillus	1.63077
58	Without_Paenibacillus	1.63077

## Sheet: Figure 2.A
sample	treatment	area	time_point
1	with_Bacillus	10.21	before_infection
2	with_Bacillus	10.691	before_infection
3	with_Bacillus	13.057	before_infection
4	with_Bacillus	12.303	before_infection
5	with_Bacillus	13.684	before_infection
6	with_Bacillus	15.603	before_infection
7	with_Bacillus	14.303	before_infection
8	with_Bacillus	16.339	before_infection
9	with_Bacillus	14.932	before_infection
10	with_Bacillus	16.332	before_infection
11	with_Bacillus	12.777	before_infection
12	with_Bacillus	11.569	before_infection
13	with_Bacillus	13.693	before_infection
14	with_Bacillus	13.728	before_infection
15	with_Bacillus	14.69	before_infection
16	with_Bacillus	13.16	before_infection
17	with_Bacillus	14.088	before_infection
18	with_Bacillus	14.393	before_infection
19	with_Bacillus	13.732	before_infection
20	with_Bacillus	15.417	before_infection
21	with_Bacillus	14.616	before_infection
22	with_Bacillus	13.249	before_infection
23	with_Bacillus	11.964	before_infection
24	with_Bacillus	9.416	before_infection
25	with_Actinomycetia	12.938	before_infection
26	with_Actinomycetia	12.971	before_infection
27	with_Actinomycetia	9.46	before_infection
28	with_Actinomycetia	10.912	before_infection
29	with_Actinomycetia	12.158	before_infection
30	with_Actinomycetia	15.414	before_infection
31	with_Actinomycetia	10.029	before_infection
32	with_Actinomycetia	11.872	before_infection
33	with_Actinomycetia	9.335	before_infection
34	with_Actinomycetia	11.319	before_infection
35	with_Actinomycetia	11.885	before_infection
36	with_Actinomycetia	10.071	before_infection
37	with_Actinomycetia	13.781	before_infection
38	with_Actinomycetia	9.429	before_infection
39	with_Actinomycetia	13.816	before_infection
40	with_Actinomycetia	13.214	before_infection
41	with_Actinomycetia	17.347	before_infection
42	with_Actinomycetia	13.414	before_infection
43	with_Actinomycetia	13.974	before_infection
44	with_Actinomycetia	11.097	before_infection
45	with_Actinomycetia	12.287	before_infection
46	with_Actinomycetia	12.886	before_infection
47	with_Actinomycetia	13.084	before_infection
48	non_irradiated_coir	14.755	before_infection
49	non_irradiated_coir	14.99	before_infection
50	non_irradiated_coir	14.461	before_infection
51	non_irradiated_coir	16.446	before_infection
52	non_irradiated_coir	16.094	before_infection
53	non_irradiated_coir	12.205	before_infection
54	non_irradiated_coir	16.04	before_infection
55	non_irradiated_coir	17.93	before_infection
56	non_irradiated_coir	16.869	before_infection
57	non_irradiated_coir	16.37	before_infection
58	non_irradiated_coir	15.394	before_infection
59	non_irradiated_coir	17.383	before_infection
60	non_irradiated_coir	15.647	before_infection
61	non_irradiated_coir	14.357	before_infection
62	non_irradiated_coir	15.032	before_infection
63	non_irradiated_coir	16.145	before_infection
64	non_irradiated_coir	15.574	before_infection
65	non_irradiated_coir	11.928	before_infection
66	non_irradiated_coir	10.192	before_infection
67	non_irradiated_coir	13.205	before_infection
68	non_irradiated_coir	15.34	before_infection
69	non_irradiated_coir	11.855	before_infection
70	non_irradiated_coir	13.783	before_infection
71	with_Bacillus	39.401	6_days_post_infection
72	with_Bacillus	34.207	6_days_post_infection
73	with_Bacillus	37.945	6_days_post_infection
74	with_Bacillus	35.61	6_days_post_infection
75	with_Bacillus	36.928	6_days_post_infection
76	with_Bacillus	41.374	6_days_post_infection
77	with_Bacillus	31.573	6_days_post_infection
78	with_Bacillus	34.219	6_days_post_infection
79	with_Bacillus	31.051	6_days_post_infection
80	with_Bacillus	26.544	6_days_post_infection
81	with_Bacillus	32.785	6_days_post_infection
82	with_Bacillus	31.637	6_days_post_infection
83	with_Bacillus	34.699	6_days_post_infection
84	with_Bacillus	37.395	6_days_post_infection
85	with_Bacillus	30.517	6_days_post_infection
86	with_Bacillus	20.984	6_days_post_infection
87	With_Actinomycetia	18.843	6_days_post_infection
88	With_Actinomycetia	18.562	6_days_post_infection
89	With_Actinomycetia	23.788	6_days_post_infection
90	With_Actinomycetia	18.165	6_days_post_infection
91	With_Actinomycetia	22.274	6_days_post_infection
92	With_Actinomycetia	18.269	6_days_post_infection
93	With_Actinomycetia	24.264	6_days_post_infection
94	With_Actinomycetia	23.054	6_days_post_infection
95	With_Actinomycetia	28.988	6_days_post_infection
96	With_Actinomycetia	21.531	6_days_post_infection
97	With_Actinomycetia	25.655	6_days_post_infection
98	With_Actinomycetia	24.606	6_days_post_infection
99	With_Actinomycetia	30.267	6_days_post_infection
100	With_Actinomycetia	30.24	6_days_post_infection
101	With_Actinomycetia	26.966	6_days_post_infection
102	With_Actinomycetia	19.391	6_days_post_infection
103	non_irradiated_coir	21.408	6_days_post_infection
104	non_irradiated_coir	25.371	6_days_post_infection
105	non_irradiated_coir	24.372	6_days_post_infection
106	non_irradiated_coir	20.744	6_days_post_infection
107	non_irradiated_coir	24.153	6_days_post_infection
108	non_irradiated_coir	23.813	6_days_post_infection
109	non_irradiated_coir	20.744	6_days_post_infection
110	non_irradiated_coir	26.01	6_days_post_infection
111	non_irradiated_coir	25.905	6_days_post_infection
112	non_irradiated_coir	30.768	6_days_post_infection
113	non_irradiated_coir	26.104	6_days_post_infection
114	non_irradiated_coir	27.715	6_days_post_infection
115	non_irradiated_coir	29.613	6_days_post_infection
116	non_irradiated_coir	29.212	6_days_post_infection
117	non_irradiated_coir	30.412	6_days_post_infection

## Sheet: Figure 2.B
sample	treatment	200(volume_in_the_tube)/4(volume_added_to_the_plate)_dilution_factor	CFU	4_dishes_R(0.5)	log(CFU)	time
1	non_irradiated_coir	50	5000	3.14	4.90101	2_days
2	non_irradiated_coir	50	4000	3.14	4.8041	2_days
3	non_irradiated_coir	50	1000	3.14	4.20204	2_days
4	non_irradiated_coir	50	2000	3.14	4.50307	2_days
5	non_irradiated_coir	50	7000	3.14	5.04714	2_days
6	non_irradiated_coir	50	5000	3.14	4.90101	2_days
7	non_irradiated_coir	50	4000	3.14	4.8041	2_days
8	non_irradiated_coir	50	2000	3.14	4.50307	2_days
9	with_Bacillus	50	700	3.14	4.04714	2_days
10	with_Bacillus	50	600	3.14	3.98019	2_days
11	with_Bacillus	50	1000	3.14	4.20204	2_days
12	with_Bacillus	50	5000	3.14	4.90101	2_days
13	with_Bacillus	50	600	3.14	3.98019	2_days
14	with_Bacillus	50	400	3.14	3.8041	2_days
15	with_Bacillus	50	300	3.14	3.67916	2_days
16	with_Bacillus	50	400	3.14	3.8041	2_days
17	with_Actinomycetia	50	2000	3.14	4.50307	2_days
18	with_Actinomycetia	50	3000	3.14	4.67916	2_days
19	with_Actinomycetia	50	2000	3.14	4.50307	2_days
20	with_Actinomycetia	50	5000	3.14	4.90101	2_days
21	with_Actinomycetia	50	8000	3.14	5.10513	2_days
22	with_Actinomycetia	50	10000	3.14	5.20204	2_days
23	with_Actinomycetia	50	4000	3.14	4.8041	2_days
24	with_Actinomycetia	50	4000	3.14	4.8041	2_days
25	with_Bacillus	50	1000	3.14	4.20204	6_days
26	with_Bacillus	50	1000	3.14	4.20204	6_days
27	with_Bacillus	50	600	3.14	3.98019	6_days
28	with_Bacillus	50	500	3.14	3.90101	6_days
29	with_Bacillus	50	600	3.14	3.98019	6_days
30	with_Bacillus	50	600	3.14	3.98019	6_days
31	non_irradiated_coir	50	11000	3.14	5.24343	6_days
32	non_irradiated_coir	50	5000	3.14	4.90101	6_days
33	non_irradiated_coir	50	1000	3.14	4.20204	6_days
34	non_irradiated_coir	50	8000	3.14	5.10513	6_days
35	non_irradiated_coir	50	12000	3.14	5.28122	6_days
36	non_irradiated_coir	50	10000	3.14	5.20204	6_days
37	non_irradiated_coir	50	15000	3.14	5.37813	6_days
38	non_irradiated_coir	50	16000	3.14	5.40616	6_days
39	with_Actinomycetia	50	17000	3.14	5.43249	6_days
40	with_Actinomycetia	50	16000	3.14	5.40616	6_days
41	with_Actinomycetia	50	7000	3.14	5.04714	6_days
42	with_Actinomycetia	50	5000	3.14	4.90101	6_days
43	with_Actinomycetia	50	4000	3.14	4.8041	6_days
44	with_Actinomycetia	50	6000	3.14	4.98019	6_days
45	with_Actinomycetia	50	2000	3.14	4.50307	6_days
46	with_Actinomycetia	50	2000	3.14	4.50307	6_days
47	with_Bacillus	50	30	3.14	2.67916	14_days
48	with_Bacillus	50	20	3.14	2.50307	14_days
49	with_Bacillus	50	100	3.14	3.20204	14_days
50	with_Bacillus	50	100	3.14	3.20204	14_days
51	with_Bacillus	50	2	3.14	1.50307	14_days
52	with_Bacillus	50	3	3.14	1.67916	14_days
53	non_irradiated_coir	50	9000	3.14	5.15628	14_days
54	non_irradiated_coir	50	10000	3.14	5.20204	14_days
55	non_irradiated_coir	50	8000	3.14	5.10513	14_days
56	non_irradiated_coir	50	12000	3.14	5.28122	14_days
57	non_irradiated_coir	50	11000	3.14	5.24343	14_days
58	non_irradiated_coir	50	10000	3.14	5.20204	14_days
59	non_irradiated_coir	50	10000	3.14	5.20204	14_days
60	non_irradiated_coir	50	11000	3.14	5.24343	14_days
61	with_Actinomycetia	50	200	3.14	3.50307	14_days
62	with_Actinomycetia	50	200	3.14	3.50307	14_days
63	with_Actinomycetia	50	1000	3.14	4.20204	14_days
64	with_Actinomycetia	50	1000	3.14	4.20204	14_days
65	with_Actinomycetia	50	2000	3.14	4.50307	14_days
66	with_Actinomycetia	50	3000	3.14	4.67916	14_days
67	with_Actinomycetia	50	200	3.14	3.50307	14_days
68	with_Actinomycetia	50	100	3.14	3.20204	14_days

## Sheet: Figure 2.C
sample	treatment	retio
1	with_Bacillus	88.9642
2	with_Bacillus	1646.2
3	with_Bacillus	88.2353
4	with_Bacillus	1391.71
5	with_Bacillus	283.688
6	with_Bacillus	5059.77
7	With_Actinomycetia	318.021
8	With_Actinomycetia	7112.81
9	With_Actinomycetia	711.61
10	With_Actinomycetia	3960.91
11	With_Actinomycetia	2263.5
12	With_Actinomycetia	3584.78
13	With_Actinomycetia	3469.3
14	With_Actinomycetia	3133.33
15	non_irradiated_coir	9666.67
16	non_irradiated_coir	7748.18
17	non_irradiated_coir	11734.9
18	non_irradiated_coir	2837.37
19	non_irradiated_coir	7189.41
20	non_irradiated_coir	3196.17
21	non_irradiated_coir	6385.9

## Sheet: Figure 2.E
sample	treatment	disease_area	total_area	precentage
1	with_Bacillus	1.3	28.373	4.58182
2	with_Bacillus	1.267	30.799	4.11377
3	with_Bacillus	0.614	31.006	1.98026
4	with_Bacillus	0.968	35.972	2.69098
5	with_Bacillus	0.75	32.415	2.31374
6	with_Bacillus	0.556	23.612	2.35473
7	with_Bacillus	1.028	30.653	3.35367
8	with_Bacillus	0.723	26.597	2.71835
9	with_Bacillus	0.723	28.267	2.55775
10	with_Bacillus	0.185	27.378	0.675725
11	with_Bacillus	0.262	26.658	0.982819
12	with_Actinomycetia	0.894	16.865	5.30092
13	with_Actinomycetia	0.811	16.369	4.95449
14	with_Actinomycetia	0.973	15.992	6.08429
15	with_Actinomycetia	0.911	21.857	4.168
16	with_Actinomycetia	1.2	32.557	3.68584
17	with_Actinomycetia	1.24	24.321	5.09847
18	with_Actinomycetia	1.353	34.414	3.93154
19	with_Actinomycetia	1.814	29.095	6.23475
20	with_Actinomycetia	1.528	30.395	5.02714
21	with_Actinomycetia	1.137	26.896	4.22739
22	with_Actinomycetia	2.272	31.289	7.26134
23	non_irradiated_coir	1.938	25.325	7.65252
24	non_irradiated_coir	1.843	25.613	7.19556
25	non_irradiated_coir	1.715	22.588	7.59253
26	non_irradiated_coir	2.26	24.632	9.17506
27	non_irradiated_coir	1.923	20.762	9.26211
28	non_irradiated_coir	2.157	30.868	6.98782
29	non_irradiated_coir	2.174	24.978	8.70366
30	non_irradiated_coir	1.983	33.071	5.99619
31	non_irradiated_coir	1.139	30.625	3.71918
32	non_irradiated_coir	0.98	27.323	3.58672
33	non_irradiated_coir	1.698	26.862	6.3212

## Sheet: Figure S3B
sample	treatment	infection_status	area
1	Treated_with_Bacillus	with_PTO	13.66
2	Treated_with_Bacillus	with_PTO	14.84
3	Treated_with_Bacillus	with_PTO	12.17
4	Treated_with_Bacillus	with_PTO	13.33
5	Treated_with_Bacillus	with_PTO	17.85
6	Treated_without_Bacillus	with_PTO	11.36
7	Treated_without_Bacillus	with_PTO	11.9
8	Treated_without_Bacillus	with_PTO	10.9
9	Treated_without_Bacillus	with_PTO	12.78
10	Treated_without_Bacillus	with_PTO	10.67
11	Untreated_with_Bacillus	without_PTO	23.01
12	Untreated_with_Bacillus	without_PTO	24.34
13	Untreated_with_Bacillus	without_PTO	23.18
14	Untreated_with_Bacillus	without_PTO	23.25
15	Untreated_with_Bacillus	without_PTO	24.4
16	Untreatd_without_Bacillus	without_PTO	22.03
17	Untreatd_without_Bacillus	without_PTO	21.41
18	Untreatd_without_Bacillus	without_PTO	20.79
19	Untreatd_without_Bacillus	without_PTO	21.83
20	Untreatd_without_Bacillus	without_PTO	19.54

[truncated: 16 more sheets: Figure S3C, Figure S3D, Figure 3.A+C, Figure 3.B, Figure S5A, Figure S6A, Figure S6B, Figure S7, Figure 4, Figure 5.A, Figure 5.B, Figure 5.C, Figure 5.D, Figure 5.E, Figure 5.F, Figure 5.G]
