# Supplementary material for: Diverse rhizospheric Bacillus are required for protection against a leaf pathogen
Source: ISME J. 2025 Jul 1;20(1):wraf134. doi: 10.1093/ismejo/wraf134 (PMC13235741; doi:10.1093/ismejo/wraf134)
Supplement: Supplementary-material_wraf134 [file supplementary-material_wraf134.zip › Supplementary dataset 3_wraf134.xlsx]

## Sheet: Sheet1
Samples														Inoculum						Feature ID	Taxon	Confidence
	11T_41_Rhizosphere	11T_41_root	11T_41_shoot	11T_43_Rhizosphere	11T_43_root	11T_43_shoot	11T_44_Rhizosphere	11T_44_root	11T_44_shoot	11T_45_Rhizosphere	11T_45_root	11T_45_shoot			Full_1_a	Full_1_b	Full_2_b			#q2:types	categorical	categorical
RS-GCF-900110155.1-NZ-FOCS01000073.1	0	0	98	17	0	0	0	0	0	0	0	0		RS-GCF-900110155.1-NZ-FOCS01000073.1	0	0	0			G000620485	d__Bacteria; p__Proteobacteria; c__Gammaproteobacteria; o__Xanthomonadales_613062; f__Rhodanobacteraceae_613062; g__Dyella_B; s__	1
RS-GCF-014193785.1-NZ-BLZI01000049.1	0	0	0	121	0	0	114	269	0	0	101	16		RS-GCF-014193785.1-NZ-BLZI01000049.1	0	68	0			RS-GCF-000510785.1-NZ-AZOC01000063.1	d__Bacteria; p__Proteobacteria; c__Gammaproteobacteria; o__Pseudomonadales_650611; f__Pseudomonadaceae; g__Pseudomonas_E_647464; s__Pseudomonas_E_647464 canavaninivorans	1
EU867317	0	69	0	0	0	0	0	0	0	0	0	0		EU867317	52	0	0			RS-GCF-000620285.1-NZ-JHVT01000030.1	d__Bacteria; p__Proteobacteria; c__Gammaproteobacteria; o__Pseudomonadales_650611; f__Pseudomonadaceae; g__Pseudomonas_E_647464; s__	1
RS-GCF-013317925.1-NZ-JAALZB010000002.1	0	0	0	0	5	0	0	0	0	0	0	0		RS-GCF-013317925.1-NZ-JAALZB010000002.1	188	197	135			RS-GCF-900110155.1-NZ-FOCS01000073.1	d__Bacteria; p__Proteobacteria; c__Alphaproteobacteria; o__Rhizobiales_A_504705; f__Beijerinckiaceae; g__Methylobacterium; s__Methylobacterium fujisawaense	1
RS-GCF-001020815.1-NZ-LCZC01000002.1	0	0	0	0	61	0	0	0	0	0	0	0		RS-GCF-001020815.1-NZ-LCZC01000002.1	0	0	0			MJ031-2-barcode69-umi15929bins-ubs-30	d__Bacteria; p__Firmicutes_D; c__Bacilli; o__Bacillales_B_310392; f__Bacillaceae_G_310392; g__Bacillus_A; s__	1
RS-GCF-000620285.1-NZ-JHVT01000030.1	20	0	18	64	1	3	0	0	0	0	0	6		RS-GCF-000620285.1-NZ-JHVT01000030.1	688	663	863			RS-GCF-003075295.1-NZ-QDFP01000003.1	d__Bacteria; p__Firmicutes_D; c__Bacilli; o__Bacillales_B_306089; f__Bacillaceae_H_289398; g__Priestia; s__Priestia megaterium	1
MJ034-1-barcode41-umi18733bins-ubs-12	0	0	0	0	0	0	0	81	0	0	0	0		MJ034-1-barcode41-umi18733bins-ubs-12	0	0	0			RS-GCF-001020815.1-NZ-LCZC01000002.1	d__Bacteria; p__Proteobacteria; c__Gammaproteobacteria; o__Pseudomonadales_650611; f__Pseudomonadaceae; g__Pseudomonas_E_647464; s__Pseudomonas_E_647464 protegens	1
RS-GCF-000510785.1-NZ-AZOC01000063.1	2	0	1	0	0	0	0	0	0	0	0	0		RS-GCF-000510785.1-NZ-AZOC01000063.1	100	106	48			RS-GCF-013393185.1-NZ-QJQX01000058.1	d__Bacteria; p__Firmicutes_D; c__Bacilli; o__Bacillales_B_310392; f__Bacillaceae_G_310392; g__Bacillus_A; s__	1
RS-GCF-000580635.1-NZ-JEWP01000032.1	0	0	0	0	0	0	0	0	0	0	0	0		RS-GCF-000580635.1-NZ-JEWP01000032.1	81	75	94			RS-GCF-015350905.1-NZ-JADKRZ010000010.1	d__Bacteria; p__Actinobacteriota; c__Actinomycetia; o__Actinomycetales; f__Microbacteriaceae; g__Curtobacterium; s__	1
RS-GCF-006351765.1-NZ-CP040903.1--4	181	0	71	752	260	0	0	0	38	0	0	29		RS-GCF-006351765.1-NZ-CP040903.1--4	0	0	0			RS-GCF-000962805.1-NZ-JZTW01000013.1	d__Bacteria; p__Actinobacteriota; c__Actinomycetia; o__Actinomycetales; f__Micrococcaceae; g__Pseudarthrobacter_385634; s__Pseudarthrobacter chlorophenolicus	1
G000620485	195	1152	84	100	1646	14	130	1920	49	161	1345	41		G000620485	12	0	19			EU867317	d__Bacteria; p__Proteobacteria; c__Alphaproteobacteria; o__Rhizobiales_A_501058; f__Rhizobiaceae_A_501058; g__Rhizobium_A_501058; s__Rhizobium_A_501058 mesoamericanum	1
RS-GCF-900110505.1-NZ-FODZ01000015.1	0	0	0	0	390	0	0	0	0	0	0	0		RS-GCF-900110505.1-NZ-FODZ01000015.1	395	410	518			RS-GCF-000580635.1-NZ-JEWP01000032.1	d__Bacteria; p__Proteobacteria; c__Gammaproteobacteria; o__Pseudomonadales_660879; f__Moraxellaceae; g__Acinetobacter; s__Acinetobacter radioresistens	1
RS-GCF-000613205.1-NZ-CBXW010000058.1	0	0	0	0	0	0	0	0	0	0	0	0		RS-GCF-000613205.1-NZ-CBXW010000058.1	0	0	43			RS-GCF-001865065.1-NZ-MJGN01000004.1	d__Bacteria; p__Actinobacteriota; c__Actinomycetia; o__Actinomycetales; f__Microbacteriaceae; g__Curtobacterium; s__Curtobacterium sp001422205	1
RS-GCF-004551575.1-NZ-CP037883.1--4	0	0	0	0	0	0	0	0	0	0	0	0		RS-GCF-004551575.1-NZ-CP037883.1--4	29	0	0			RS-GCF-006351765.1-NZ-CP040903.1--4	d__Bacteria; p__Proteobacteria; c__Gammaproteobacteria; o__Pseudomonadales_660879; f__Moraxellaceae; g__Acinetobacter; s__Acinetobacter calcoaceticus	1
RS-GCF-003290055.1-NZ-QMKS01000021.1	0	0	6	0	0	0	0	0	0	0	0	0		RS-GCF-003290055.1-NZ-QMKS01000021.1	111	133	165			RS-GCF-003290055.1-NZ-QMKS01000021.1	d__Bacteria; p__Proteobacteria; c__Gammaproteobacteria; o__Burkholderiales_592524; f__Burkholderiaceae_A_580492; g__Ralstonia; s__Ralstonia pickettii_B	1
HF674688	664	0	0	0	0	0	628	0	183	245	284	0		HF674688	106	0	141			RS-GCF-014193785.1-NZ-BLZI01000049.1	d__Bacteria; p__Proteobacteria; c__Alphaproteobacteria; o__Rhizobiales_A_501396; f__Rhizobiaceae_A_499470; g__Brucella_498859; s__Brucella melitensis	1
RS-GCF-001719665.1-NZ-MDTW01000047.1	445	14	310	292	92	30	202	219	457	421	134	369		RS-GCF-001719665.1-NZ-MDTW01000047.1	32	36	0			GB-GCA-900086645.1-LT576451.1--3	d__Bacteria; p__Actinobacteriota; c__Actinomycetia; o__Actinomycetales; f__Microbacteriaceae; g__Curtobacterium; s__Curtobacterium sp001424385	1
RS-GCF-000297475.1-NZ-ALWI01000067.1	123	25	154	103	27	8	98	49	121	131	44	76		RS-GCF-000297475.1-NZ-ALWI01000067.1	6	10	0			RS-GCF-004551575.1-NZ-CP037883.1--4	d__Bacteria; p__Proteobacteria; c__Gammaproteobacteria; o__Xanthomonadales_616009; f__Xanthomonadaceae_616009; g__Stenotrophomonas_A_615274; s__Stenotrophomonas_A_615274 indicatrix	1
RS-GCF-018147815.1-NZ-JAGSUE010000144.1	423	89	347	117	215	0	423	376	255	160	95	101		RS-GCF-018147815.1-NZ-JAGSUE010000144.1	0	0	0			G001428365	d__Bacteria; p__Actinobacteriota; c__Actinomycetia; o__Actinomycetales; f__Micrococcaceae; g__Arthrobacter_I_385749; s__Arthrobacter_I_385749 sp001428365	1
RS-GCF-003075295.1-NZ-QDFP01000003.1	0	0	0	0	0	0	0	0	0	0	0	0		RS-GCF-003075295.1-NZ-QDFP01000003.1	0	108	0			AJ781047	d__Bacteria; p__Actinobacteriota; c__Actinomycetia; o__Actinomycetales; f__Microbacteriaceae; g__Leucobacter; s__Leucobacter aridicollis	1
RS-GCF-014138775.1-NZ-JACJHT010000014.1	0	0	0	0	0	0	0	0	0	0	0	0		RS-GCF-014138775.1-NZ-JACJHT010000014.1	0	97	0			RS-GCF-013317925.1-NZ-JAALZB010000002.1	d__Bacteria; p__Proteobacteria; c__Alphaproteobacteria; o__Rhizobiales_A_500471; f__Rhizobiaceae_A_500471; g__Agrobacterium; s__	1
RS-GCF-013393185.1-NZ-QJQX01000058.1	0	0	0	0	0	0	0	0	0	0	0	0		RS-GCF-013393185.1-NZ-QJQX01000058.1	422	356	429			MJ033-1-barcode36-umi23353bins-ubs-11	d__Bacteria; p__Firmicutes_D; c__Bacilli; o__Bacillales_B_310392; f__Bacillaceae_G_310392; g__Bacillus_A; s__	1
MJ031-2-barcode69-umi15929bins-ubs-30	0	0	0	0	0	0	0	0	0	0	0	0		MJ031-2-barcode69-umi15929bins-ubs-30	34	0	0			G001475745	d__Bacteria; p__Actinobacteriota; c__Actinomycetia; o__Actinomycetales; f__Microbacteriaceae; g__Curtobacterium; s__Curtobacterium citreum	1
MJ030-2-barcode65-umi18307bins-ubs-33	0	0	0	0	0	0	0	0	0	0	0	0		MJ030-2-barcode65-umi18307bins-ubs-33	82	91	0			RS-GCF-015845605.1-NZ-LDHX01000011.1	d__Bacteria; p__Firmicutes_D; c__Bacilli; o__Paenibacillales; f__Paenibacillaceae_367444; g__Paenibacillus_B; s__Paenibacillus_B alvei	1
MJ033-1-barcode36-umi23353bins-ubs-11	0	0	0	0	0	0	0	0	0	0	0	0		MJ033-1-barcode36-umi23353bins-ubs-11	0	0	91			MJ034-1-barcode41-umi18733bins-ubs-12	d__Bacteria; p__Proteobacteria; c__Gammaproteobacteria; o__Pseudomonadales_650611; f__Pseudomonadaceae; g__Pseudomonas_E_647464; s__	1
KX462877	0	0	0	0	0	0	0	0	0	0	0	0		KX462877	15	0	0			RS-GCF-013393275.1-NZ-QJRB01000014.1	d__Bacteria; p__Actinobacteriota; c__Actinomycetia; o__Actinomycetales; f__Micrococcaceae; g__Paenarthrobacter; s__	1
G000732325	0	0	0	0	0	0	0	0	0	0	0	0		G000732325	0	90	0			RS-GCF-003224295.1-NZ-QKLB01000004.1	d__Bacteria; p__Actinobacteriota; c__Actinomycetia; o__Actinomycetales; f__Microbacteriaceae; g__Curtobacterium; s__Curtobacterium herbarum	1
RS-GCF-015845605.1-NZ-LDHX01000011.1	0	0	0	0	0	0	0	0	0	0	0	0		RS-GCF-015845605.1-NZ-LDHX01000011.1	105	0	0			RS-GCF-000297475.1-NZ-ALWI01000067.1	d__Bacteria; p__Proteobacteria; c__Gammaproteobacteria; o__Burkholderiales_592524; f__Burkholderiaceae_A_580492; g__Burkholderia; s__Burkholderia stagnalis	1
RS-GCF-000812065.1-NZ-JPZK01000022.1	36	9	230	0	208	0	0	0	41	72	0	0		RS-GCF-000812065.1-NZ-JPZK01000022.1	270	172	381			AB016985	d__Bacteria; p__Actinobacteriota; c__Actinomycetia; o__Actinomycetales; f__Microbacteriaceae; g__Leifsonia_A_381664; s__Leifsonia_A_381664 xyli	1
RS-GCF-013393275.1-NZ-QJRB01000014.1	22	40	83	0	50	0	0	0	34	87	0	0		RS-GCF-013393275.1-NZ-QJRB01000014.1	1011	985	1251			MJ030-2-barcode65-umi18307bins-ubs-33	d__Bacteria; p__Firmicutes_D; c__Bacilli; o__Bacillales_B_310392; f__Bacillaceae_G_310392; g__Bacillus_A; s__	1
G001428365	1046	428	1612	897	716	877	569	176	606	791	217	663		G001428365	15	17	43			KX462877	d__Bacteria; p__Firmicutes_D; c__Bacilli; o__Paenibacillales; f__NBRC-103111; g__Paenibacillus_S_363727; s__Paenibacillus_S_363727 konkukensis	1
RS-GCF-000962805.1-NZ-JZTW01000013.1	0	77	311	229	156	109	0	27	68	264	47	78		RS-GCF-000962805.1-NZ-JZTW01000013.1	0	32	0			RS-GCF-001719665.1-NZ-MDTW01000047.1	d__Bacteria; p__Proteobacteria; c__Gammaproteobacteria; o__Burkholderiales_592524; f__Burkholderiaceae_A_580492; g__Burkholderia; s__Burkholderia lata	1
RS-GCF-000374905.1-NZ-KB895539.1	185	42	161	72	18	195	83	53	44	26	8	152		RS-GCF-000374905.1-NZ-KB895539.1	0	0	0			HF674688	d__Bacteria; p__Proteobacteria; c__Gammaproteobacteria; o__Burkholderiales_592524; f__Burkholderiaceae_A_580492; g__Paraburkholderia_580243; s__Paraburkholderia caledonica	1
RS-GCF-000620385.1-NZ-JIBJ01000033.1	264	237	607	611	410	251	66	49	41	365	64	289		RS-GCF-000620385.1-NZ-JIBJ01000033.1	0	144	0			RS-GCF-000620385.1-NZ-JIBJ01000033.1	d__Bacteria; p__Actinobacteriota; c__Actinomycetia; o__Actinomycetales; f__Micrococcaceae; g__Arthrobacter_I_385749; s__Arthrobacter_I_385749 humicola	1
AJ781047	0	0	0	0	0	0	0	0	0	0	0	0		AJ781047	0	0	382			RS-GCF-000812065.1-NZ-JPZK01000022.1	d__Bacteria; p__Actinobacteriota; c__Actinomycetia; o__Actinomycetales; f__Micrococcaceae; g__Paenarthrobacter; s__	1
AB016985	0	0	0	0	2490	0	0	0	0	187	0	0		AB016985	0	0	0			RS-GCF-014138775.1-NZ-JACJHT010000014.1	d__Bacteria; p__Firmicutes_D; c__Bacilli; o__Bacillales_B_306089; f__Bacillaceae_H_289398; g__Priestia; s__Priestia aryabhattai	1
G001475745	0	0	0	0	0	0	0	0	0	0	0	607		G001475745	0	0	0			RS-GCF-900110505.1-NZ-FODZ01000015.1	d__Bacteria; p__Proteobacteria; c__Gammaproteobacteria; o__Xanthomonadales_613062; f__Rhodanobacteraceae_613062; g__Luteibacter; s__Luteibacter rhizovicinus_B_612371	1
RS-GCF-003224295.1-NZ-QKLB01000004.1	0	0	532	0	392	678	197	353	1158	0	365	375		RS-GCF-003224295.1-NZ-QKLB01000004.1	0	0	0			RS-GCF-000374905.1-NZ-KB895539.1	d__Bacteria; p__Actinobacteriota; c__Actinomycetia; o__Actinomycetales; f__Micrococcaceae; g__; s__	1
RS-GCF-015350905.1-NZ-JADKRZ010000010.1	138	1	702	0	516	624	0	772	3099	309	488	879		RS-GCF-015350905.1-NZ-JADKRZ010000010.1	0	0	104			RS-GCF-000613205.1-NZ-CBXW010000058.1	d__Bacteria; p__Proteobacteria; c__Gammaproteobacteria; o__Xanthomonadales_616009; f__Xanthomonadaceae_616009; g__Stenotrophomonas_A_615274; s__Stenotrophomonas_A_615274 indicatrix	1
GB-GCA-900086645.1-LT576451.1--3	0	114	1	341	4	880	350	1	1418	0	0	351		GB-GCA-900086645.1-LT576451.1--3	66	0	0			G000732325	d__Bacteria; p__Firmicutes_D; c__Bacilli; o__Paenibacillales; f__Paenibacillaceae_367444; g__Paenibacillus_J_366884; s__Paenibacillus_J_366884 urinalis	1
RS-GCF-001865065.1-NZ-MJGN01000004.1	113	1531	1297	108	1241	951	226	3276	3027	409	1522	558		RS-GCF-001865065.1-NZ-MJGN01000004.1	18	0	50			RS-GCF-018147815.1-NZ-JAGSUE010000144.1	d__Bacteria; p__Proteobacteria; c__Gammaproteobacteria; o__Burkholderiales_592524; f__Burkholderiaceae_A_580492; g__Burkholderia; s__Burkholderia cepacia_576714	1
