# Supplementary material for: Diverse rhizospheric Bacillus are required for protection against a leaf pathogen
Source: ISME J. 2025 Jul 1;20(1):wraf134. doi: 10.1093/ismejo/wraf134 (PMC13235741; doi:10.1093/ismejo/wraf134)
Supplement: Supplementary-material_wraf134 [file supplementary-material_wraf134.zip › Supplementary dataset 4_wraf134.xlsx]

## Sheet: Sheet1
IMG Genome ID	Region	Type	From	To	Most_similar_known_cluster	Similarity	strain ID
2517572209	Region 1.1	NRPS	1	25483	gramicidin S	0.06	MF95
2517572209	Region 1.2	NRP-metallophore,NRPS	26177	77976	bacillibactin	0.85	MF95
2517572209	Region 1.3	betalactone	175336	200573	fengycin	0.4	MF95
2517572209	Region 1.3	betalactone	175336	200573	fengycin	0.4	MF95
2517572209	Region 1.4	RiPP-like	235270	247121	NA	NA	MF95
2517572209	Region 3.1	thiopeptide,ranthipeptide,LAP	275329	327570	NA	NA	MF95
2517572209	Region 3.1	thiopeptide,ranthipeptide,LAP	275329	327570	NA	NA	MF95
2517572209	Region 3.1	thiopeptide,ranthipeptide,LAP	275329	327570	NA	NA	MF95
2517572209	Region 3.1	thiopeptide,ranthipeptide,LAP	275329	327570	NA	NA	MF95
2517572209	Region 3.1	thiopeptide,ranthipeptide,LAP	275329	327570	NA	NA	MF95
2517572209	Region 4.1	lassopeptide	103024	126941	paeninodin	1	MF95
2517572209	Region 4.1	lassopeptide	103024	126941	paeninodin	1	MF95
2517572209	Region 4.1	lassopeptide	103024	126941	paeninodin	1	MF95
2517572209	Region 6.1	terpene	131613	153472	NA	NA	MF95
2517572209	Region 26.1	NRPS	27830	61249	rhizomide A/rhizomide B/rhizomide C	1	MF95
2517572209	Region 26.1	NRPS	27830	61249	rhizomide A/rhizomide B/rhizomide C	1	MF95
2517572209	Region 53.1	NRPS	1	13135	NRP+Polyketide,heinamide A1/heinamide A2/heinamide A3/heinamide B1/heinamide B2/heinamide B3/heinamide B4/heinamide B5	0.27	MF95
2517572209	Region 54.1	lanthipeptide-class-ii	1	13063	NA	NA	MF95
2517572209	Region 68.1	lanthipeptide-class-ii	1	5618	NA	NA	MF95
2521172627	Region 8.1	LAP	76582	100173	NA	NA	MF123
2521172627	Region 10.1	NI-siderophore	28907	43998	NA	NA	MF123
2521172627	Region 12.1	RRE-containing	43159	64565	NA	NA	MF123
2521172627	Region 19.1	betalactone	11181	36623	fengycin	0.4	MF123
2521172627	Region 30.1	lassopeptide	1	14728	RiPP,paeninodin	1	MF123
2521172627	Region 32.1	terpene	32213	52750	NA	NA	MF123
2521172627	Region 48.1	NRPS,NRPS-like	1	29256	NA	NA	MF123
2521172627	Region 55.1	RiPP-like	7516	18754	NA	NA	MF123
2521172627	Region 100.1	NRPS	1	2114	NA	NA	MF123
2522125078	Region 1.1	terpene	934115	955983	NA	NA	MF107
2522125078	Region 1.2	RRE-containing	1319404	1340082	NA	NA	MF107
2522125078	Region 1.3	T3PKS	1584123	1625208	NA	NA	MF107
2522125078	Region 1.4	lassopeptide	1979837	2003755	RiPP,paeninodin	0.6	MF107
2522125078	Region 3.1	thiopeptide	427081	453441	NA	NA	MF107
2522125078	Region 3.2	terpene	647265	668083	Lipopeptide,surfactin	0.13	MF107
2522125078	Region 3.3	NI-siderophore	838595	854438	schizokinen	0.5	MF107
2522125078	Region 6.1	terpene	151769	172617	carotenoid	0.5	MF107
2522125133	Region 1.1	T3PKS	390068	431153	NA	NA	MF27
2522125133	Region 1.2	phosphonate	1079049	1096471	NA	NA	MF27
2522125133	Region 1.3	terpene	1221028	1241876	carotenoid	0.5	MF27
2522125133	Region 2.1	terpene	111324	132142	NRP,Lipopeptide,surfactin	0.13	MF27
2522125133	Region 2.2	NI-siderophore	291228	307051	schizokinen	0.62	MF27
2522125133	Region 9.1	terpene	291765	313633	NA	NA	MF27
2522125150	Region 1.1	terpene	20755	41603	carotenoid	0.5	MF106
2522125150	Region 1.2	phosphonate	164968	182389	NA	NA	MF106
2522125150	Region 1.3	T3PKS	860636	901721	NA	NA	MF106
2522125150	Region 2.1	NI-siderophore	859451	876026	schizokinen	0.62	MF106
2522125150	Region 2.2	terpene	1061270	1082088	NRP,Lipopeptide,surfactin	0.13	MF106
2522125150	Region 3.1	terpene	626389	648257	NA	NA	MF106
2522125150	Region 3.2	CDPS	994638	1015351	pulcherriminic acid	0.66	MF106
2528768222	Region 1.1	betalactone	788540	813187	NRP,fengycin	0.4	CL73
2528768222	Region 1.2	terpene	1350961	1372865	NA	NA	CL73
2528768222	Region 6.1	LAP	76520	100074	NA	NA	CL73
2528768222	Region 8.1	T3PKS	6150	47238	NA	NA	CL73
2528768222	Region 16.1	terpene	31401	53266	NA	NA	CL73
2528768222	Region 19.1	redox-cofactor	18795	41040	NRP,Polyketide,lankacidin C	0.2	CL73
2529292578	Region 3.1	NRPS	121914	187046	NRP+Polyketide,zwittermicin A	0.07	CL72
2529292578	Region 4.1	betalactone	73683	98920	NRP,fengycin	0.4	CL72
2529292578	Region 4.2	RiPP-like	155973	167730	NA	NA	CL72
2529292578	Region 7.1	terpene	118749	140608	NA	NA	CL72
2529292578	Region 8.1	NI-siderophore	64864	79954	NA	NA	CL72
2529292578	Region 9.1	lassopeptide	107945	131862	RiPP,paeninodin	1	CL72
2529292578	Region 12.1	NI-siderophore	90662	104425	petrobactin	1	CL72
2529292578	Region 35.1	RiPP-like	5309	13557	NA	NA	CL72
2561511073	Region 7.1	T3PKS	95212	136309	NA	NA	MF125
2561511073	Region 7.2	terpene	176527	197275	NA	NA	MF125
2561511073	Region 7.3	betalactone	265952	294363	fengycin	0.53	MF125
2561511073	Region 7.4	NI-siderophore,terpene	997137	1025895	schizokinen	0.6	MF125
2561511073	Region 7.5	RRE-containing	1176033	1196938	NA	NA	MF125
2561511073	Region 8.1	other	674557	715978	bacilysin	0.85	MF125
2561511073	Region 9.1	NRPS	160480	244133	lichenysin	0.85	MF125
2561511073	Region 10.1	RiPP-like	217774	228100	NA	NA	MF125
2561511073	Region 10.2	NRPS	329626	353939	NA	NA	MF125
2561511073	Region 11.1	betalactone,NRPS	236852	291989	heme D1	0.17	MF125
2563366514	Region 2.1	betalactone	530676	555397	NRP,fengycin	0.4	MF41
2563366514	Region 4.1	RiPP-like	164891	175739	NA	NA	MF41
2563366514	Region 4.2	NRPS	325224	368754	Saccharide,S-layer glycan	0.08	MF41
2563366514	Region 6.1	terpene	1	17377	NA	NA	MF41
2563366514	Region 6.2	T3PKS	202539	243627	NA	NA	MF41
2563366514	Region 14.1	LAP	56929	80473	NA	NA	MF41
2563366514	Region 34.1	RiPP-like	5175	13526	RiPP,cerecyclin	0.8	MF41
2574179747	Region 1.1	PKS-like	65477	106721	butirosin A/butirosin B,Saccharide	0.07	MF69
2574179747	Region 1.2	terpene	189519	210259	NA	NA	MF69
2574179747	Region 1.3	lanthipeptide-class-ii	329667	358555	NA	NA	MF69
2574179747	Region 1.4	transAT-PKS	528687	616507	Polyketide,macrolactin H	1	MF69
2574179747	Region 1.5	transAT-PKS,T3PKS,NRPS	838639	938854	Polyketide+NRP,bacillaene	1	MF69
2574179747	Region 1.6	NRPS,transAT-PKS,betalactone	1007628	1095180	NRP,fengycin	0.8	MF69
2574179747	Region 2.1	other	258030	299448	bacilysin	1	MF69
2574179747	Region 2.2	RiPP-like,NRP-metallophore,NRPS	822773	874566	bacillibactin	1	MF69
2574179747	Region 3.1	NRPS	1	34779	plipastatin	0.46	MF69
2574179747	Region 3.2	terpene	60587	82470	NA	NA	MF69
2574179747	Region 3.3	T3PKS	145964	187064	NA	NA	MF69
2574179747	Region 3.4	transAT-PKS-like	302957	348991	Polyketide,difficidin	0.53	MF69
2574179747	Region 5.1	NRPS	141111	169219	NRP:Lipopeptide,surfactin	0.47	MF69
2574179747	Region 9.1	transAT-PKS	93859	128722	Polyketide,difficidin	0.46	MF69
2574179747	Region 16.1	transAT-PKS-like	1	24059	Polyketide,difficidin	0.26	MF69
2574179747	Region 17.1	NRPS	1	18812	Lipopeptide,surfactin	0.47	MF69
2574179747	Region 20.1	NRPS	1	10273	fengycin	0.2	MF69
2574179747	Region 21.1	NRPS	1	9795	NRP:Lipopeptide,surfactin	0.08	MF69
2593339131	Region 1.1	T3PKS	219495	260586	NA	NA	CL81
2593339131	Region 1.2	betalactone	650952	682394	NA	NA	CL81
2593339131	Region 1.3	terpene	820088	841953	NA	NA	CL81
2593339131	Region 4.1	terpene	1	13114	NA	NA	CL81
2593339131	Region 4.2	LAP	42688	66229	NA	NA	CL81
2593339131	Region 5.1	NI-siderophore	116367	130454	NA	NA	CL81
2636416083	Region 4.1	betalactone	148979	174419	NRP,fengycin	0.4	MF491
2636416083	Region 6.1	LAP	24263	47800	NA	NA	MF491
2636416083	Region 9.1	RRE-containing	1	18795	NA	NA	MF491
2636416083	Region 11.1	terpene	83382	105241	NA	NA	MF491
2636416083	Region 14.1	lassopeptide	31766	55762	RiPP,paeninodin	0.8	MF491
2636416083	Region 15.1	NI-siderophore	9983	25075	NA	NA	MF491
2636416083	Region 20.1	lassopeptide,RRE-containing	5920	28476	NA	NA	MF491
2636416083	Region 29.1	RRE-containing	1	14576	NA	NA	MF491
2636416083	Region 47.1	RRE-containing	3087	24478	NA	NA	MF491
2636416171	Region 1.1	LAP	342435	365941	NA	NA	MF5
2636416171	Region 1.2	NI-siderophore	1072744	1086451	petrobactin	1	MF5
2636416171	Region 1.3	NRP-metallophore,NRPS	1425243	1476991	NRP,bacillibactin	0.85	MF5
2636416171	Region 1.4	NRPS	1552740	1618648	NA	NA	MF5
2636416171	Region 1.5	betalactone	1692128	1717366	NRP,fengycin	0.4	MF5
2636416171	Region 1.6	RiPP-like	1772630	1781625	NA	NA	MF5
2636416171	Region 2.1	terpene	1308461	1330314	molybdenum cofactor	0.17	MF5
2636416171	Region 3.1	NRPS	374553	421569	NA	NA	MF5
2636416171	Region 3.2	RiPP-like	435934	446200	NA	NA	MF5
2636416171	Region 5.1	NRPS-like	100937	144518	NA	NA	MF5
2636416171	Region 14.1	ladderane	1	40902	Saccharide,S-layer glycan	0.26	MF5
2636416171	Region 18.1	glycocin	10292	21706	RiPP,Glycocin,pallidocin	0.8	MF5
2636416171	Region 21.1	ranthipeptide	1	11912	NA	NA	MF5
2636416171	Region 29.1	RiPP-like	1	5746	RiPP,cerecyclin	0.6	MF5
2636416173	Region 2.1	NI-siderophore	158656	172419	petrobactin	1	MF166
2636416173	Region 2.2	betalactone	565766	591003	fengycin	0.4	MF166
2636416173	Region 2.3	RiPP-like	648624	660342	NA	NA	MF166
2636416173	Region 2.3	RiPP-like	648624	660342	NA	NA	MF166
2636416173	Region 6.1	terpene	64561	86420	NA	NA	MF166
2636416173	Region 6.1	terpene	64561	86420	NA	NA	MF166
2636416173	Region 7.1	NI-siderophore	66467	81557	NA	NA	MF166
2636416173	Region 11.1	LAP,RRE-containing	8650	42736	NA	NA	MF166
2636416173	Region 11.1	LAP,RRE-containing	8650	42736	NA	NA	MF166
2636416173	Region 12.1	NRPS	49804	114936	NRP+Polyketide,zwittermicin A	0.07	MF166
2636416173	Region 18.1	lassopeptide	33469	57386	paeninodin	1	MF166
2636416173	Region 28.1	ladderane,crocagin	1	29522	NA	NA	MF166
2636416173	Region 35.1	RiPP-like	1	10901	NA	NA	MF166
2636416173	Region 38.1	RiPP-like	6612	13801	NA	NA	MF166
2639762527	Region 1.1	LAP	484470	507976	NA	NA	CL115
2639762527	Region 3.1	NRP-metallophore,NRPS	285838	337586	NRP,bacillibactin	0.85	CL115
2639762527	Region 3.2	NRPS	431428	491070	NA	NA	CL115
2639762527	Region 4.1	RiPP-like	45324	55590	NA	NA	CL115
2639762527	Region 5.1	NI-siderophore	247956	261663	petrobactin	1	CL115
2639762527	Region 7.1	terpene	119297	141150	molybdenum cofactor	0.17	CL115
2639762527	Region 9.1	RiPP-like	168737	182047	NA	NA	CL115
2639762527	Region 11.1	NRPS-like	92477	136058	NA	NA	CL115
2639762527	Region 13.1	betalactone	98870	124108	NRP,fengycin	0.4	CL115
2639762528	Region 1.1	LAP	262523	286029	NA	NA	CL96
2639762528	Region 3.1	NRP-metallophore,NRPS	285838	337586	NRP,bacillibactin	0.85	CL96
2639762528	Region 3.2	NRPS	431472	491708	NA	NA	CL96
2639762528	Region 4.1	RiPP-like	45222	55488	NA	NA	CL96
2639762528	Region 5.1	NI-siderophore	84948	98655	petrobactin	1	CL96
2639762528	Region 7.1	terpene	134396	156249	molybdenum cofactor	0.17	CL96
2639762528	Region 8.1	RiPP-like	35843	49153	NA	NA	CL96
2639762528	Region 11.1	NRPS-like	92490	136071	NA	NA	CL96
2639762528	Region 13.1	betalactone	22950	48188	NRP,fengycin	0.4	CL96
2639762568	Region 1.1	LAP	243527	267061	NA	NA	MF112
2639762568	Region 1.2	NI-siderophore	936810	950517	petrobactin	1	MF112
2639762568	Region 3.1	NRP-metallophore,NRPS	21343	73098	bacillibactin	0.85	MF112
2639762568	Region 3.2	RiPP-like	117554	125572	NA	NA	MF112
2639762568	Region 3.3	betalactone	225380	250618	fengycin	0.4	MF112
2639762568	Region 3.4	RiPP-like	341829	352089	NA	NA	MF112
2639762568	Region 4.1	lassopeptide	242390	266307	paeninodin	0.8	MF112
2639762568	Region 5.1	terpene	134327	156180	NA	NA	MF112
2639762568	Region 10.1	NRPS	13857	79789	RiPP:Lanthipeptide,lactocin S	0.1	MF112
2639762568	Region 10.2	ranthipeptide	114949	136389	NA	NA	MF112
2639762568	Region 13.1	lanthipeptide-class-i	1	16569	NA	NA	MF112
2639762621	Region 1.1	phosphonate	666085	680554	NA	NA	CL13
2639762621	Region 2.1	terpene	127410	149275	NA	NA	CL13
2639762621	Region 2.2	LAP	356470	380040	NA	NA	CL13
2639762621	Region 3.1	T3PKS	381190	422278	NA	NA	CL13
2639762622	Region 1.1	RiPP-like	44652	53275	NA	NA	CL25
2639762622	Region 1.2	RiPP-like	878789	892099	NA	NA	CL25
2639762622	Region 2.1	LAP	300788	324294	NA	NA	CL25
2639762622	Region 4.1	NRP-metallophore,NRPS	285814	337562	bacillibactin	0.85	CL25
2639762622	Region 4.2	NRPS	431362	492123	NA	NA	CL25
2639762622	Region 5.1	terpene	134353	156206	molybdenum cofactor	0.17	CL25
2639762622	Region 6.1	NI-siderophore	84852	98559	petrobactin	1	CL25
2639762622	Region 10.1	NRPS-like	75150	118731	NA	NA	CL25
2639762622	Region 20.1	betalactone	11168	36406	NRP,fengycin	0.4	CL25
2639762634	Region 1.1	LAP	37805	61311	NA	NA	MF196
2639762634	Region 1.1	LAP	37805	61311	NA	NA	MF196
2639762634	Region 1.2	NI-siderophore	727204	740911	petrobactin	1	MF196
2639762634	Region 1.2	NI-siderophore	727204	740911	petrobactin	1	MF196
2639762634	Region 2.1	NRP-metallophore,NRPS	246453	298201	bacillibactin	0.85	MF196
2639762634	Region 2.1	NRP-metallophore,NRPS	246453	298201	bacillibactin	0.85	MF196
2639762634	Region 2.1	NRP-metallophore,NRPS	246453	298201	bacillibactin	0.85	MF196
2639762634	Region 2.2	NRPS	380052	445960	NA	NA	MF196
2639762634	Region 4.1	RiPP-like	21079	30510	NA	NA	MF196
2639762634	Region 4.2	RiPP-like	132986	143252	NA	NA	MF196
2639762634	Region 4.3	NRPS	157674	204678	NA	NA	MF196
2639762634	Region 16.1	NRPS-like	8807	52388	NA	NA	MF196
2639762634	Region 17.1	NRPS	43100	92879	NRP+Polyketide,thailanstatin A	0.1	MF196
2639762634	Region 17.2	NRPS	43100	92879	NRP+Polyketide,thailanstatin A	0.1	MF196
2639762634	Region 24.1	betalactone	10540	35778	fengycin	0.4	MF196
2639762634	Region 33.1	terpene	8194	30047	molybdenum cofactor	0.17	MF196
2639762634	Region 51.1	RiPP-like	1	7750	cerecylin	0.8	MF196
2639762634	Region 65.1	NRPS-like	1	6063	NA	NA	MF196
2639762634	Region 82.1	NRPS	1	3073	NA	NA	MF196
2643221487	Region 1.1	transAT-PKS-like	1	46147	Polyketide,difficidin	0.53	MF212
2643221487	Region 1.2	T3PKS	162459	203040	NA	NA	MF212
2643221487	Region 1.3	terpene	268564	288684	NA	NA	MF212
2643221487	Region 1.4	NRPS,betalactone,transAT-PKS	315487	425927	NRP,fengycin	0.93	MF212
2643221487	Region 1.5	transAT-PKS,NRPS,T3PKS	494701	594916	Polyketide+NRP,bacillaene	1	MF212
2643221487	Region 1.6	transAT-PKS	816704	904928	Polyketide,macrolactin H	1	MF212
2643221487	Region 1.7	lanthipeptide-class-ii	1074959	1103847	NA	NA	MF212
2643221487	Region 1.8	terpene	1223255	1243995	NA	NA	MF212
2643221487	Region 1.9	PKS-like	1326793	1368037	Saccharide,butirosin A/butirosin B	0.07	MF212
2643221487	Region 2.1	NRP-metallophore,NRPS,RiPP-like	73583	125376	bacillibactin	1	MF212
2643221487	Region 2.2	other	648740	690158	bacilysin	1	MF212
2643221487	Region 6.1	NRPS	1	27823	Lipopeptide,surfactin	0.47	MF212
2643221487	Region 8.1	transAT-PKS	93584	127609	Polyketide,difficidin	0.46	MF212
2643221487	Region 13.1	transAT-PKS-like	1	23602	Polyketide,difficidin	0.26	MF212
2643221487	Region 14.1	NRPS	1	18443	Lipopeptide,surfactin	0.47	MF212
2643221487	Region 16.1	NRPS	1	13875	fengycin	0.26	MF212
2643221487	Region 17.1	NRPS	1	10203	fengycin	0.2	MF212
2643221487	Region 18.1	NRPS	1	9185	Lipopeptide,surfactin	0.08	MF212
2643221488	Region 1.1	terpene	208821	230689	NA	NA	MF215
2643221488	Region 2.1	terpene	20547	41395	carotenoid	0.5	MF215
2643221488	Region 2.2	phosphonate	165533	182955	NA	NA	MF215
2643221488	Region 2.3	RRE-containing	426922	447188	NA	NA	MF215
2643221488	Region 2.4	T3PKS	818216	859301	NA	NA	MF215
2643221488	Region 2.5	RiPP-like	1095648	1107084	NA	NA	MF215
2643221488	Region 3.1	NI-siderophore	797443	814018	synechobactin C9/synechobactin C11/synechobactin 13/synechobactin 14/synechobactin 16/synechobactin A/synechobactin B/synechobactin C	0.23	MF215
2643221488	Region 3.2	terpene	973728	994546	NRP,Lipopeptide,surfactin	0.13	MF215
